# Supplementary material for: Modelled health benefits of a sugar-sweetened beverage tax across different socioeconomic groups in Australia: A cost-effectiveness and equity analysis
Source: PLoS Med. 2017 Jun 27;14(6):e1002326. doi: 10.1371/journal.pmed.1002326 (PMC5486958; doi:10.1371/journal.pmed.1002326)
Supplement: S1 Data — (XLSX) [file pmed.1002326.s002.xlsx]

## Sheet: Rate Ratios
Incidence by SEIFA
Other diseases:	N/A
Colorectal Cancer (CC)					Breast Cancer (BC)					Kidney Cancer (KC)					All Cancers					IHD				Stroke				Diabetes T2						Osteoarthritis
Table D8.5	Colorectal cancer, incidence persons, Australia 2006-2009				Table D8.3	Breast cancer, incidence females, Australia 2006–2009				Table D8.6	Kidney cancer, incidence persons, Australia 2006–2009				Table D8.1	All cancers combined, incidence 2006–2009				Table 4.7, 4.10	CHD Combined hospitalisation rates and death rates			Table 4.8, 4.11	Stroke Combined hospitalisation rates and death rates			Table A11	Insulin treated diabetes T2 incidence males Australia 2011		Insulin treated diabetes T2 incidence females, Australia 2011			Table 6	Osteoarthritis prevalence 2011-12
SEIFA	Number	ASR	95% CI		SEIFA	Number	ASR	95% CI		SEIFA	Number	ASR	95% CI		SEIFA	Number	ASR	95% CI			Male	Female			Males	Females		SEIFA	Number	crude rate	Number	crude rate			ASR%	95% CI(a)
1	12349	65.5	64.3–66.7		1	9853	105.7	103.6–107.9		1	2238	12.1	11.6–12.6		1	92840	498.4	495.2–501.7		1	1307	624		1	239	187		1	5704	255.6	4707	211		1	8.5	7.6–9.4
2	12487	64	62.8–65.1		2	10733	111.1	108.9–113.2		2	2424	12.7	12.2–13.2		2	97026	504.6	501.4–507.8		2	1233	581		2	232	182		2	4785	215.8	3856	172.5		2	8	7.2–8.8
3	10958	62.8	61.6–64.0		3	10030	112.1	109.9–114.3		3	2114	12.1	11.6–12.6		3	86408	495.2	491.9–498.5		3	1119	514		3	211	162		3	4024	181.6	3044	135.8		3	7.4	6.5–8.3
4	10125	61.9	60.7–63.1		4	10249	117.7	115.4–120.0		4	1949	11.7	11.2–12.3		4	80958	489.9	486.5–493.3		4	1048	466		4	206	154		4	3302	149.5	2271	101.7		4	8.1	7.2–9.0
5	10502	59.1	57.9–60.2		5	11744	124.3	122.1–126.6		5	1806	10.2	9.7–10.6		5	86709	486.3	483.0–489.6		5	944	396		5	183	144		5	2662	120	1758	77.2		5	6.7	5.6–7.8
Total	56421	62.7	62.2–63.3		Total	52609	114.3	113.3–115.3		Total	10531	11.8	11.5–12.0		Total	443941	495.4	493.9–496.8		Average	1130.2	516.2		Average	214.2	165.8		Total	20477	185.2	15636	139.9		average	7.74
1 = most disadvantaged, 5 = least disadvantaged
Adjustments ratios - compared to population total/ average
SEIFA	Colorectal Cancer incidence rate ratios				SEIFA	Breast Cancer incidence rate ratios				SEIFA	Kidney Cancer incidence rate ratios				SEIFA	Endometrial proxy - all Cancer incidence rate ratios				SEIFA	HHD and IHD male proxy incidence rate ratios	IHD female proxy incidence rate ratios		SEIFA	Stroke prevalence rate ratios	female prevalence rate ratios		SEIFA	T2D male incidence rate ratios	T2D female incidence rate ratios				SEIFA	Osteoarthritis prevalence rate ratios
1	1.04466				1	0.924759				1	1.02542				1	1.00606				1	1.15643	1.20883		1	1.11578	1.12786		1	1.38013	1.50822				1	1.09819
2	1.02073				2	0.972003				2	1.07627				2	1.01857				2	1.09096	1.12553		2	1.0831	1.09771		2	1.16523	1.23302				2	1.03359
3	1.00159				3	0.980752				3	1.02542				3	0.999596				3	0.99009	0.995738		3	0.985061	0.977081		3	0.980562	0.970693				3	0.956072
4	0.987241				4	1.02975				4	0.991525				4	0.988898				4	0.92727	0.902751		4	0.961718	0.92883		4	0.807235	0.726948				4	1.04651
5	0.942584				5	1.08749				5	0.864407				5	0.981631				5	0.83525	0.767145		5	0.854342	0.868516		5	0.647948	0.551823				5	0.865633
