# Supplementary material for: Modelled health benefits of a sugar-sweetened beverage tax across different socioeconomic groups in Australia: A cost-effectiveness and equity analysis
Source: PLoS Med. 2017 Jun 27;14(6):e1002326. doi: 10.1371/journal.pmed.1002326 (PMC5486958; doi:10.1371/journal.pmed.1002326)
Supplement: S1 Model — (XLSX) [file pmed.1002326.s004.xlsx]

## Sheet: Intro
	Obesity Model
	Note: A previous version of this model was developed by the Centre for Burden of Disease and Cost-Effectiveness at the School of Population Health, The University of Queensland, Australia.
	Excel add-ins required
	This model needs two pieces of software.
	First, the 'potential impact fraction' (PIF) calculations require add in EpigearXL that does integral calculations. It can be downloaded free of charge from www.epigear.com
	Second, the multiple cohort and Monte Carlo simulation is done with Ersatz, which can also be obtained from www.epigear.com
	It is not for free, but compared to the competition it is cheap.
	How to run this model
	Define interventions (for BMI and physical activity in the 'Intervention' tab; for fruits and vegetables in the 'F&V_impact' tab - for the moment).
	Start up Ersatz and make sure it connects to this spreadsheet.
	In Ersatz, tick the boxes of 'Multiple runs' and 'Use multiple run in/output functions'. In the box for 'number of runs' put the number of iterations you want the model to run. The box 'number of iterations' automatically goes to the appropriate number of cohorts when the model is started.
	Now run the model by pressing Calculate. The calculation will take time.
	Make sure to have the additional outputs sheets if descriptive outputs are desired

## Sheet: Input-BMI
BMI Inputs
Source	2011-12 CURF (NNPA ABS)
Location	P:\Inputs\BMI\weighted BMI Source Data and for children file children BMI 27.01.16
trend	0 (No trend, assigned to King)
Baseline year	2011-12 Data
Input data
Males					Females					Sample Size			Total Pop	Male	Female
Age group	Age	Midage	Mean BMI	SD	Age group	Age	Midage	Mean BMI	SD	N-male	N-female		<20	2.17915e+06	2.06319e+06
	2	2	16.4083	1.69206		2	2	15.4402	1.2248	112948	107844		>20	7.18374e+06	6.84948e+06
	3	3	16.5643	2.11638		3	3	15.8215	1.523	117561	114187		Overall	9.3629e+06	8.91267e+06
	4	4	16.7599	2.50738		4	4	16.2108	1.8052	131395	134235		all	1.82756e+07
	5	5	16.9951	2.86505		5	5	16.6082	2.0714	104971	96552.7
	6	6	17.2698	3.18938		6	6	17.0136	2.3216	109898	83006.6
	7	7	17.584	3.48038		7	7	17.427	2.5558	122781	86821.8
	8	8	17.9379	3.73806		8	8	17.8485	2.774	102272	104118
	9	9	18.3313	3.9624		9	9	18.2781	2.9762	120840	160447
	10	10	18.7642	4.15341		10	10	18.7156	3.1624	115991	124608
	11	11	19.2367	4.31109		11	11	19.1613	3.3326	136093	100239
	12	12	19.7488	4.43544		12	12	19.615	3.4868	162449	132683
	13	13	20.3004	4.52645		13	13	20.0767	3.625	118819	141863
	14	14	20.8916	4.58414		14	14	20.5464	3.7472	100310	95899.6
	15	15	21.5224	4.6085		15	15	21.0243	3.8534	101948	106435
	16	16	22.1927	4.59952		16	16	21.5101	3.9436	145905	112417
	17	17	22.9025	4.55722		17	17	22.004	4.0178	106136	79948.9
	18	18	23.652	4.48158		18	18	22.506	4.076	110301	142537
	19	19	24.441	4.37261		19	19	23.016	4.1182	158536	139343
3	20-24	22	25.1125	4.84636	3	20-24	22	24.8455	6.30787	786707	668351
4	25-29	27	26.0828	4.90869	4	25-29	27	25.4267	6.3643	760735	670005
5	30-34	32	26.9131	4.95332	5	30-34	32	26.1052	6.464	686161	618430
6	35-39	37	27.6034	4.98025	6	35-39	37	26.8192	6.58917	692684	633057
7	40-44	42	28.1537	4.98949	7	40-44	42	26.8192	6.58917	692637	674896
8	45-49	47	28.5638	4.98104	8	45-49	47	27.507	6.722	661906	650215
9	50-54	52	28.834	4.95489	9	50-54	52	28.1067	6.84469	640633	618156
10	55-59	57	28.9641	4.91104	10	55-59	57	28.5566	6.93943	570378	573494
11	60-64	62	28.9542	4.8495	11	60-64	62	28.7949	6.98841	540725	501878
12	65-69	67	28.8042	4.77026	12	65-69	67	28.7599	6.97383	420164	401444
13	70-74	72	28.5142	4.67333	13	70-74	72	28.3898	6.87788	294155	313317
14	75-79	77	28.0841	4.5587	14	75-79	77	27.6229	6.68275	223026	268142
15	80+	82	27.514	4.42638	15	80+	82	26.3973	6.37064	213836	258100
										7.18374e+06	6.84948e+06
									Total Pop	1.40332e+07

## Sheet: BMI_exposure
Integrals data
BMI Distributions all ages			1	2	3	4	5	6	7	8	9	10	11	12	13	14	15	16	17	18	19	20	21	22	23	24	25	26	27	28	29	30	31	32	33	34	35	36	37	38	39	40	41	42	43	44	45	46	47
Reference (trend only)	Males
	2				3				4				5				6				7				8				9				10				11				12				13				14
Time (Simulation year)	Mean	SD	mu	sigma	Mean	SD	mu	sigma	Mean	SD	mu	sigma	Mean	SD	mu	sigma	Mean	SD	mu	sigma	Mean	SD	mu	sigma	Mean	SD	mu	sigma	Mean	SD	mu	sigma	Mean	SD	mu	sigma	Mean	SD	mu	sigma	Mean	SD	mu	sigma	Mean	SD	mu	sigma	Mean
0	16.4083	1.69206	2.7925	0.102849	16.5643	2.11638	2.79915	0.127251	16.7599	2.50738	2.80792	0.148779	16.9951	2.86505	2.81891	0.167401	17.2698	3.18938	2.83219	0.183134	17.584	3.48038	2.84778	0.19603	17.9379	3.73806	2.86566	0.206178	18.3313	3.9624	2.88578	0.213692	18.7642	4.15341	2.90804	0.218706	19.2367	4.31109	2.93232	0.221367	19.7488	4.43544	2.95849	0.221835	20.3004	4.52645	2.98638	0.220274	20.8916
1	0	0	0	0	16.5643	2.11638	2.79915	0.127251	16.7599	2.50738	2.80792	0.148779	16.9951	2.86505	2.81891	0.167401	17.2698	3.18938	2.83219	0.183134	17.584	3.48038	2.84778	0.19603	17.9379	3.73806	2.86566	0.206178	18.3313	3.9624	2.88578	0.213692	18.7642	4.15341	2.90804	0.218706	19.2367	4.31109	2.93232	0.221367	19.7488	4.43544	2.95849	0.221835	20.3004	4.52645	2.98638	0.220274	20.8916
2	0	0	0	0	0	0	0	0	16.7599	2.50738	2.80792	0.148779	16.9951	2.86505	2.81891	0.167401	17.2698	3.18938	2.83219	0.183134	17.584	3.48038	2.84778	0.19603	17.9379	3.73806	2.86566	0.206178	18.3313	3.9624	2.88578	0.213692	18.7642	4.15341	2.90804	0.218706	19.2367	4.31109	2.93232	0.221367	19.7488	4.43544	2.95849	0.221835	20.3004	4.52645	2.98638	0.220274	20.8916
3	0	0	0	0	0	0	0	0	0	0	0	0	16.9951	2.86505	2.81891	0.167401	17.2698	3.18938	2.83219	0.183134	17.584	3.48038	2.84778	0.19603	17.9379	3.73806	2.86566	0.206178	18.3313	3.9624	2.88578	0.213692	18.7642	4.15341	2.90804	0.218706	19.2367	4.31109	2.93232	0.221367	19.7488	4.43544	2.95849	0.221835	20.3004	4.52645	2.98638	0.220274	20.8916
4	0	0	0	0	0	0	0	0	0	0	0	0	0	0	0	0	17.2698	3.18938	2.83219	0.183134	17.584	3.48038	2.84778	0.19603	17.9379	3.73806	2.86566	0.206178	18.3313	3.9624	2.88578	0.213692	18.7642	4.15341	2.90804	0.218706	19.2367	4.31109	2.93232	0.221367	19.7488	4.43544	2.95849	0.221835	20.3004	4.52645	2.98638	0.220274	20.8916
5	0	0	0	0	0	0	0	0	0	0	0	0	0	0	0	0	0	0	0	0	17.584	3.48038	2.84778	0.19603	17.9379	3.73806	2.86566	0.206178	18.3313	3.9624	2.88578	0.213692	18.7642	4.15341	2.90804	0.218706	19.2367	4.31109	2.93232	0.221367	19.7488	4.43544	2.95849	0.221835	20.3004	4.52645	2.98638	0.220274	20.8916
6	0	0	0	0	0	0	0	0	0	0	0	0	0	0	0	0	0	0	0	0	0	0	0	0	17.9379	3.73806	2.86566	0.206178	18.3313	3.9624	2.88578	0.213692	18.7642	4.15341	2.90804	0.218706	19.2367	4.31109	2.93232	0.221367	19.7488	4.43544	2.95849	0.221835	20.3004	4.52645	2.98638	0.220274	20.8916
7	0	0	0	0	0	0	0	0	0	0	0	0	0	0	0	0	0	0	0	0	0	0	0	0	0	0	0	0	18.3313	3.9624	2.88578	0.213692	18.7642	4.15341	2.90804	0.218706	19.2367	4.31109	2.93232	0.221367	19.7488	4.43544	2.95849	0.221835	20.3004	4.52645	2.98638	0.220274	20.8916
8	0	0	0	0	0	0	0	0	0	0	0	0	0	0	0	0	0	0	0	0	0	0	0	0	0	0	0	0	0	0	0	0	18.7642	4.15341	2.90804	0.218706	19.2367	4.31109	2.93232	0.221367	19.7488	4.43544	2.95849	0.221835	20.3004	4.52645	2.98638	0.220274	20.8916
9	0	0	0	0	0	0	0	0	0	0	0	0	0	0	0	0	0	0	0	0	0	0	0	0	0	0	0	0	0	0	0	0	0	0	0	0	19.2367	4.31109	2.93232	0.221367	19.7488	4.43544	2.95849	0.221835	20.3004	4.52645	2.98638	0.220274	20.8916
10	0	0	0	0	0	0	0	0	0	0	0	0	0	0	0	0	0	0	0	0	0	0	0	0	0	0	0	0	0	0	0	0	0	0	0	0	0	0	0	0	19.7488	4.43544	2.95849	0.221835	20.3004	4.52645	2.98638	0.220274	20.8916
11	0	0	0	0	0	0	0	0	0	0	0	0	0	0	0	0	0	0	0	0	0	0	0	0	0	0	0	0	0	0	0	0	0	0	0	0	0	0	0	0	0	0	0	0	20.3004	4.52645	2.98638	0.220274	20.8916
12	0	0	0	0	0	0	0	0	0	0	0	0	0	0	0	0	0	0	0	0	0	0	0	0	0	0	0	0	0	0	0	0	0	0	0	0	0	0	0	0	0	0	0	0	0	0	0	0	20.8916
13	0	0	0	0	0	0	0	0	0	0	0	0	0	0	0	0	0	0	0	0	0	0	0	0	0	0	0	0	0	0	0	0	0	0	0	0	0	0	0	0	0	0	0	0	0	0	0	0	0
14	0	0	0	0	0	0	0	0	0	0	0	0	0	0	0	0	0	0	0	0	0	0	0	0	0	0	0	0	0	0	0	0	0	0	0	0	0	0	0	0	0	0	0	0	0	0	0	0	0
15	0	0	0	0	0	0	0	0	0	0	0	0	0	0	0	0	0	0	0	0	0	0	0	0	0	0	0	0	0	0	0	0	0	0	0	0	0	0	0	0	0	0	0	0	0	0	0	0	0
16	0	0	0	0	0	0	0	0	0	0	0	0	0	0	0	0	0	0	0	0	0	0	0	0	0	0	0	0	0	0	0	0	0	0	0	0	0	0	0	0	0	0	0	0	0	0	0	0	0
17	0	0	0	0	0	0	0	0	0	0	0	0	0	0	0	0	0	0	0	0	0	0	0	0	0	0	0	0	0	0	0	0	0	0	0	0	0	0	0	0	0	0	0	0	0	0	0	0	0
18	0	0	0	0	0	0	0	0	0	0	0	0	0	0	0	0	0	0	0	0	0	0	0	0	0	0	0	0	0	0	0	0	0	0	0	0	0	0	0	0	0	0	0	0	0	0	0	0	0
19	0	0	0	0	0	0	0	0	0	0	0	0	0	0	0	0	0	0	0	0	0	0	0	0	0	0	0	0	0	0	0	0	0	0	0	0	0	0	0	0	0	0	0	0	0	0	0	0	0
20	0	0	0	0	0	0	0	0	0	0	0	0	0	0	0	0	0	0	0	0	0	0	0	0	0	0	0	0	0	0	0	0	0	0	0	0	0	0	0	0	0	0	0	0	0	0	0	0	0
21	0	0	0	0	0	0	0	0	0	0	0	0	0	0	0	0	0	0	0	0	0	0	0	0	0	0	0	0	0	0	0	0	0	0	0	0	0	0	0	0	0	0	0	0	0	0	0	0	0
22	0	0	0	0	0	0	0	0	0	0	0	0	0	0	0	0	0	0	0	0	0	0	0	0	0	0	0	0	0	0	0	0	0	0	0	0	0	0	0	0	0	0	0	0	0	0	0	0	0
23	0	0	0	0	0	0	0	0	0	0	0	0	0	0	0	0	0	0	0	0	0	0	0	0	0	0	0	0	0	0	0	0	0	0	0	0	0	0	0	0	0	0	0	0	0	0	0	0	0
24	0	0	0	0	0	0	0	0	0	0	0	0	0	0	0	0	0	0	0	0	0	0	0	0	0	0	0	0	0	0	0	0	0	0	0	0	0	0	0	0	0	0	0	0	0	0	0	0	0
25	0	0	0	0	0	0	0	0	0	0	0	0	0	0	0	0	0	0	0	0	0	0	0	0	0	0	0	0	0	0	0	0	0	0	0	0	0	0	0	0	0	0	0	0	0	0	0	0	0
26	0	0	0	0	0	0	0	0	0	0	0	0	0	0	0	0	0	0	0	0	0	0	0	0	0	0	0	0	0	0	0	0	0	0	0	0	0	0	0	0	0	0	0	0	0	0	0	0	0
27	0	0	0	0	0	0	0	0	0	0	0	0	0	0	0	0	0	0	0	0	0	0	0	0	0	0	0	0	0	0	0	0	0	0	0	0	0	0	0	0	0	0	0	0	0	0	0	0	0
28	0	0	0	0	0	0	0	0	0	0	0	0	0	0	0	0	0	0	0	0	0	0	0	0	0	0	0	0	0	0	0	0	0	0	0	0	0	0	0	0	0	0	0	0	0	0	0	0	0
29	0	0	0	0	0	0	0	0	0	0	0	0	0	0	0	0	0	0	0	0	0	0	0	0	0	0	0	0	0	0	0	0	0	0	0	0	0	0	0	0	0	0	0	0	0	0	0	0	0
30	0	0	0	0	0	0	0	0	0	0	0	0	0	0	0	0	0	0	0	0	0	0	0	0	0	0	0	0	0	0	0	0	0	0	0	0	0	0	0	0	0	0	0	0	0	0	0	0	0
31	0	0	0	0	0	0	0	0	0	0	0	0	0	0	0	0	0	0	0	0	0	0	0	0	0	0	0	0	0	0	0	0	0	0	0	0	0	0	0	0	0	0	0	0	0	0	0	0	0
32	0	0	0	0	0	0	0	0	0	0	0	0	0	0	0	0	0	0	0	0	0	0	0	0	0	0	0	0	0	0	0	0	0	0	0	0	0	0	0	0	0	0	0	0	0	0	0	0	0
33	0	0	0	0	0	0	0	0	0	0	0	0	0	0	0	0	0	0	0	0	0	0	0	0	0	0	0	0	0	0	0	0	0	0	0	0	0	0	0	0	0	0	0	0	0	0	0	0	0
34	0	0	0	0	0	0	0	0	0	0	0	0	0	0	0	0	0	0	0	0	0	0	0	0	0	0	0	0	0	0	0	0	0	0	0	0	0	0	0	0	0	0	0	0	0	0	0	0	0
35	0	0	0	0	0	0	0	0	0	0	0	0	0	0	0	0	0	0	0	0	0	0	0	0	0	0	0	0	0	0	0	0	0	0	0	0	0	0	0	0	0	0	0	0	0	0	0	0	0
36	0	0	0	0	0	0	0	0	0	0	0	0	0	0	0	0	0	0	0	0	0	0	0	0	0	0	0	0	0	0	0	0	0	0	0	0	0	0	0	0	0	0	0	0	0	0	0	0	0
37	0	0	0	0	0	0	0	0	0	0	0	0	0	0	0	0	0	0	0	0	0	0	0	0	0	0	0	0	0	0	0	0	0	0	0	0	0	0	0	0	0	0	0	0	0	0	0	0	0
38	0	0	0	0	0	0	0	0	0	0	0	0	0	0	0	0	0	0	0	0	0	0	0	0	0	0	0	0	0	0	0	0	0	0	0	0	0	0	0	0	0	0	0	0	0	0	0	0	0
39	0	0	0	0	0	0	0	0	0	0	0	0	0	0	0	0	0	0	0	0	0	0	0	0	0	0	0	0	0	0	0	0	0	0	0	0	0	0	0	0	0	0	0	0	0	0	0	0	0
40	0	0	0	0	0	0	0	0	0	0	0	0	0	0	0	0	0	0	0	0	0	0	0	0	0	0	0	0	0	0	0	0	0	0	0	0	0	0	0	0	0	0	0	0	0	0	0	0	0
41	0	0	0	0	0	0	0	0	0	0	0	0	0	0	0	0	0	0	0	0	0	0	0	0	0	0	0	0	0	0	0	0	0	0	0	0	0	0	0	0	0	0	0	0	0	0	0	0	0
42	0	0	0	0	0	0	0	0	0	0	0	0	0	0	0	0	0	0	0	0	0	0	0	0	0	0	0	0	0	0	0	0	0	0	0	0	0	0	0	0	0	0	0	0	0	0	0	0	0
43	0	0	0	0	0	0	0	0	0	0	0	0	0	0	0	0	0	0	0	0	0	0	0	0	0	0	0	0	0	0	0	0	0	0	0	0	0	0	0	0	0	0	0	0	0	0	0	0	0
44	0	0	0	0	0	0	0	0	0	0	0	0	0	0	0	0	0	0	0	0	0	0	0	0	0	0	0	0	0	0	0	0	0	0	0	0	0	0	0	0	0	0	0	0	0	0	0	0	0
45	0	0	0	0	0	0	0	0	0	0	0	0	0	0	0	0	0	0	0	0	0	0	0	0	0	0	0	0	0	0	0	0	0	0	0	0	0	0	0	0	0	0	0	0	0	0	0	0	0
46	0	0	0	0	0	0	0	0	0	0	0	0	0	0	0	0	0	0	0	0	0	0	0	0	0	0	0	0	0	0	0	0	0	0	0	0	0	0	0	0	0	0	0	0	0	0	0	0	0
47	0	0	0	0	0	0	0	0	0	0	0	0	0	0	0	0	0	0	0	0	0	0	0	0	0	0	0	0	0	0	0	0	0	0	0	0	0	0	0	0	0	0	0	0	0	0	0	0	0
48	0	0	0	0	0	0	0	0	0	0	0	0	0	0	0	0	0	0	0	0	0	0	0	0	0	0	0	0	0	0	0	0	0	0	0	0	0	0	0	0	0	0	0	0	0	0	0	0	0
49	0	0	0	0	0	0	0	0	0	0	0	0	0	0	0	0	0	0	0	0	0	0	0	0	0	0	0	0	0	0	0	0	0	0	0	0	0	0	0	0	0	0	0	0	0	0	0	0	0
50	0	0	0	0	0	0	0	0	0	0	0	0	0	0	0	0	0	0	0	0	0	0	0	0	0	0	0	0	0	0	0	0	0	0	0	0	0	0	0	0	0	0	0	0	0	0	0	0	0
51	0	0	0	0	0	0	0	0	0	0	0	0	0	0	0	0	0	0	0	0	0	0	0	0	0	0	0	0	0	0	0	0	0	0	0	0	0	0	0	0	0	0	0	0	0	0	0	0	0
52	0	0	0	0	0	0	0	0	0	0	0	0	0	0	0	0	0	0	0	0	0	0	0	0	0	0	0	0	0	0	0	0	0	0	0	0	0	0	0	0	0	0	0	0	0	0	0	0	0
53	0	0	0	0	0	0	0	0	0	0	0	0	0	0	0	0	0	0	0	0	0	0	0	0	0	0	0	0	0	0	0	0	0	0	0	0	0	0	0	0	0	0	0	0	0	0	0	0	0
54	0	0	0	0	0	0	0	0	0	0	0	0	0	0	0	0	0	0	0	0	0	0	0	0	0	0	0	0	0	0	0	0	0	0	0	0	0	0	0	0	0	0	0	0	0	0	0	0	0
55	0	0	0	0	0	0	0	0	0	0	0	0	0	0	0	0	0	0	0	0	0	0	0	0	0	0	0	0	0	0	0	0	0	0	0	0	0	0	0	0	0	0	0	0	0	0	0	0	0
56	0	0	0	0	0	0	0	0	0	0	0	0	0	0	0	0	0	0	0	0	0	0	0	0	0	0	0	0	0	0	0	0	0	0	0	0	0	0	0	0	0	0	0	0	0	0	0	0	0
57	0	0	0	0	0	0	0	0	0	0	0	0	0	0	0	0	0	0	0	0	0	0	0	0	0	0	0	0	0	0	0	0	0	0	0	0	0	0	0	0	0	0	0	0	0	0	0	0	0
58	0	0	0	0	0	0	0	0	0	0	0	0	0	0	0	0	0	0	0	0	0	0	0	0	0	0	0	0	0	0	0	0	0	0	0	0	0	0	0	0	0	0	0	0	0	0	0	0	0
59	0	0	0	0	0	0	0	0	0	0	0	0	0	0	0	0	0	0	0	0	0	0	0	0	0	0	0	0	0	0	0	0	0	0	0	0	0	0	0	0	0	0	0	0	0	0	0	0	0
60	0	0	0	0	0	0	0	0	0	0	0	0	0	0	0	0	0	0	0	0	0	0	0	0	0	0	0	0	0	0	0	0	0	0	0	0	0	0	0	0	0	0	0	0	0	0	0	0	0
61	0	0	0	0	0	0	0	0	0	0	0	0	0	0	0	0	0	0	0	0	0	0	0	0	0	0	0	0	0	0	0	0	0	0	0	0	0	0	0	0	0	0	0	0	0	0	0	0	0
62	0	0	0	0	0	0	0	0	0	0	0	0	0	0	0	0	0	0	0	0	0	0	0	0	0	0	0	0	0	0	0	0	0	0	0	0	0	0	0	0	0	0	0	0	0	0	0	0	0
63	0	0	0	0	0	0	0	0	0	0	0	0	0	0	0	0	0	0	0	0	0	0	0	0	0	0	0	0	0	0	0	0	0	0	0	0	0	0	0	0	0	0	0	0	0	0	0	0	0
64	0	0	0	0	0	0	0	0	0	0	0	0	0	0	0	0	0	0	0	0	0	0	0	0	0	0	0	0	0	0	0	0	0	0	0	0	0	0	0	0	0	0	0	0	0	0	0	0	0
65	0	0	0	0	0	0	0	0	0	0	0	0	0	0	0	0	0	0	0	0	0	0	0	0	0	0	0	0	0	0	0	0	0	0	0	0	0	0	0	0	0	0	0	0	0	0	0	0	0
66	0	0	0	0	0	0	0	0	0	0	0	0	0	0	0	0	0	0	0	0	0	0	0	0	0	0	0	0	0	0	0	0	0	0	0	0	0	0	0	0	0	0	0	0	0	0	0	0	0
67	0	0	0	0	0	0	0	0	0	0	0	0	0	0	0	0	0	0	0	0	0	0	0	0	0	0	0	0	0	0	0	0	0	0	0	0	0	0	0	0	0	0	0	0	0	0	0	0	0
68	0	0	0	0	0	0	0	0	0	0	0	0	0	0	0	0	0	0	0	0	0	0	0	0	0	0	0	0	0	0	0	0	0	0	0	0	0	0	0	0	0	0	0	0	0	0	0	0	0
69	0	0	0	0	0	0	0	0	0	0	0	0	0	0	0	0	0	0	0	0	0	0	0	0	0	0	0	0	0	0	0	0	0	0	0	0	0	0	0	0	0	0	0	0	0	0	0	0	0
70	0	0	0	0	0	0	0	0	0	0	0	0	0	0	0	0	0	0	0	0	0	0	0	0	0	0	0	0	0	0	0	0	0	0	0	0	0	0	0	0	0	0	0	0	0	0	0	0	0
71	0	0	0	0	0	0	0	0	0	0	0	0	0	0	0	0	0	0	0	0	0	0	0	0	0	0	0	0	0	0	0	0	0	0	0	0	0	0	0	0	0	0	0	0	0	0	0	0	0
72	0	0	0	0	0	0	0	0	0	0	0	0	0	0	0	0	0	0	0	0	0	0	0	0	0	0	0	0	0	0	0	0	0	0	0	0	0	0	0	0	0	0	0	0	0	0	0	0	0
73	0	0	0	0	0	0	0	0	0	0	0	0	0	0	0	0	0	0	0	0	0	0	0	0	0	0	0	0	0	0	0	0	0	0	0	0	0	0	0	0	0	0	0	0	0	0	0	0	0
74	0	0	0	0	0	0	0	0	0	0	0	0	0	0	0	0	0	0	0	0	0	0	0	0	0	0	0	0	0	0	0	0	0	0	0	0	0	0	0	0	0	0	0	0	0	0	0	0	0
75	0	0	0	0	0	0	0	0	0	0	0	0	0	0	0	0	0	0	0	0	0	0	0	0	0	0	0	0	0	0	0	0	0	0	0	0	0	0	0	0	0	0	0	0	0	0	0	0	0
76	0	0	0	0	0	0	0	0	0	0	0	0	0	0	0	0	0	0	0	0	0	0	0	0	0	0	0	0	0	0	0	0	0	0	0	0	0	0	0	0	0	0	0	0	0	0	0	0	0
77	0	0	0	0	0	0	0	0	0	0	0	0	0	0	0	0	0	0	0	0	0	0	0	0	0	0	0	0	0	0	0	0	0	0	0	0	0	0	0	0	0	0	0	0	0	0	0	0	0
78	0	0	0	0	0	0	0	0	0	0	0	0	0	0	0	0	0	0	0	0	0	0	0	0	0	0	0	0	0	0	0	0	0	0	0	0	0	0	0	0	0	0	0	0	0	0	0	0	0
79	0	0	0	0	0	0	0	0	0	0	0	0	0	0	0	0	0	0	0	0	0	0	0	0	0	0	0	0	0	0	0	0	0	0	0	0	0	0	0	0	0	0	0	0	0	0	0	0	0
80	0	0	0	0	0	0	0	0	0	0	0	0	0	0	0	0	0	0	0	0	0	0	0	0	0	0	0	0	0	0	0	0	0	0	0	0	0	0	0	0	0	0	0	0	0	0	0	0	0
81	0	0	0	0	0	0	0	0	0	0	0	0	0	0	0	0	0	0	0	0	0	0	0	0	0	0	0	0	0	0	0	0	0	0	0	0	0	0	0	0	0	0	0	0	0	0	0	0	0
82	0	0	0	0	0	0	0	0	0	0	0	0	0	0	0	0	0	0	0	0	0	0	0	0	0	0	0	0	0	0	0	0	0	0	0	0	0	0	0	0	0	0	0	0	0	0	0	0	0
83	0	0	0	0	0	0	0	0	0	0	0	0	0	0	0	0	0	0	0	0	0	0	0	0	0	0	0	0	0	0	0	0	0	0	0	0	0	0	0	0	0	0	0	0	0	0	0	0	0
84	0	0	0	0	0	0	0	0	0	0	0	0	0	0	0	0	0	0	0	0	0	0	0	0	0	0	0	0	0	0	0	0	0	0	0	0	0	0	0	0	0	0	0	0	0	0	0	0	0
85	0	0	0	0	0	0	0	0	0	0	0	0	0	0	0	0	0	0	0	0	0	0	0	0	0	0	0	0	0	0	0	0	0	0	0	0	0	0	0	0	0	0	0	0	0	0	0	0	0
86	0	0	0	0	0	0	0	0	0	0	0	0	0	0	0	0	0	0	0	0	0	0	0	0	0	0	0	0	0	0	0	0	0	0	0	0	0	0	0	0	0	0	0	0	0	0	0	0	0
87	0	0	0	0	0	0	0	0	0	0	0	0	0	0	0	0	0	0	0	0	0	0	0	0	0	0	0	0	0	0	0	0	0	0	0	0	0	0	0	0	0	0	0	0	0	0	0	0	0
88	0	0	0	0	0	0	0	0	0	0	0	0	0	0	0	0	0	0	0	0	0	0	0	0	0	0	0	0	0	0	0	0	0	0	0	0	0	0	0	0	0	0	0	0	0	0	0	0	0
89	0	0	0	0	0	0	0	0	0	0	0	0	0	0	0	0	0	0	0	0	0	0	0	0	0	0	0	0	0	0	0	0	0	0	0	0	0	0	0	0	0	0	0	0	0	0	0	0	0
90	0	0	0	0	0	0	0	0	0	0	0	0	0	0	0	0	0	0	0	0	0	0	0	0	0	0	0	0	0	0	0	0	0	0	0	0	0	0	0	0	0	0	0	0	0	0	0	0	0
91	0	0	0	0	0	0	0	0	0	0	0	0	0	0	0	0	0	0	0	0	0	0	0	0	0	0	0	0	0	0	0	0	0	0	0	0	0	0	0	0	0	0	0	0	0	0	0	0	0
92	0	0	0	0	0	0	0	0	0	0	0	0	0	0	0	0	0	0	0	0	0	0	0	0	0	0	0	0	0	0	0	0	0	0	0	0	0	0	0	0	0	0	0	0	0	0	0	0	0
93	0	0	0	0	0	0	0	0	0	0	0	0	0	0	0	0	0	0	0	0	0	0	0	0	0	0	0	0	0	0	0	0	0	0	0	0	0	0	0	0	0	0	0	0	0	0	0	0	0
94	0	0	0	0	0	0	0	0	0	0	0	0	0	0	0	0	0	0	0	0	0	0	0	0	0	0	0	0	0	0	0	0	0	0	0	0	0	0	0	0	0	0	0	0	0	0	0	0	0
95	0	0	0	0	0	0	0	0	0	0	0	0	0	0	0	0	0	0	0	0	0	0	0	0	0	0	0	0	0	0	0	0	0	0	0	0	0	0	0	0	0	0	0	0	0	0	0	0	0
96	0	0	0	0	0	0	0	0	0	0	0	0	0	0	0	0	0	0	0	0	0	0	0	0	0	0	0	0	0	0	0	0	0	0	0	0	0	0	0	0	0	0	0	0	0	0	0	0	0
97	0	0	0	0	0	0	0	0	0	0	0	0	0	0	0	0	0	0	0	0	0	0	0	0	0	0	0	0	0	0	0	0	0	0	0	0	0	0	0	0	0	0	0	0	0	0	0	0	0
	0	0	0	0	0	0	0	0	0	0	0	0	0	0	0	0	0	0	0	0	0	0	0	0	0	0	0	0	0	0	0	0	0	0	0	0	0	0	0	0	0	0	0	0	0	0	0	0	0
After trend + Intervention	2				3				4				5				6				7				8				9				10				11				12				13				14
	Mean	SD	mu	sigma	Mean	SD	mu	sigma	Mean	SD	mu	sigma	Mean	SD	mu	sigma	Mean	SD	mu	sigma	Mean	SD	mu	sigma	Mean	SD	mu	sigma	Mean	SD	mu	sigma	Mean	SD	mu	sigma	Mean	SD	mu	sigma	Mean	SD	mu	sigma	Mean	SD	mu	sigma	Mean
0	16.0788	1.65808	2.77221	0.102849	16.2887	2.08117	2.78238	0.127251	16.5181	2.4712	2.79339	0.148779	16.7753	2.828	2.8059	0.167401	17.0731	3.15306	2.82073	0.183134	17.4123	3.44639	2.83796	0.19603	17.7781	3.70476	2.85671	0.206178	18.1804	3.92979	2.87751	0.213692	18.4684	4.08793	2.89214	0.218706	18.9607	4.24923	2.91787	0.221367	19.5062	4.38095	2.94613	0.221835	20.0718	4.47548	2.97506	0.220274	20.6836
1	0	0	0	0	16.2887	2.08117	2.78238	0.127251	16.5181	2.4712	2.79339	0.148779	16.7753	2.828	2.8059	0.167401	17.0731	3.15306	2.82073	0.183134	17.4123	3.44639	2.83796	0.19603	17.7781	3.70476	2.85671	0.206178	18.1804	3.92979	2.87751	0.213692	18.4684	4.08793	2.89214	0.218706	18.9607	4.24923	2.91787	0.221367	19.5062	4.38095	2.94613	0.221835	20.0718	4.47548	2.97506	0.220274	20.6836
2	0	0	0	0	0	0	0	0	16.5181	2.4712	2.79339	0.148779	16.7753	2.828	2.8059	0.167401	17.0731	3.15306	2.82073	0.183134	17.4123	3.44639	2.83796	0.19603	17.7781	3.70476	2.85671	0.206178	18.1804	3.92979	2.87751	0.213692	18.4684	4.08793	2.89214	0.218706	18.9607	4.24923	2.91787	0.221367	19.5062	4.38095	2.94613	0.221835	20.0718	4.47548	2.97506	0.220274	20.6836
3	0	0	0	0	0	0	0	0	0	0	0	0	16.7753	2.828	2.8059	0.167401	17.0731	3.15306	2.82073	0.183134	17.4123	3.44639	2.83796	0.19603	17.7781	3.70476	2.85671	0.206178	18.1804	3.92979	2.87751	0.213692	18.4684	4.08793	2.89214	0.218706	18.9607	4.24923	2.91787	0.221367	19.5062	4.38095	2.94613	0.221835	20.0718	4.47548	2.97506	0.220274	20.6836
4	0	0	0	0	0	0	0	0	0	0	0	0	0	0	0	0	17.0731	3.15306	2.82073	0.183134	17.4123	3.44639	2.83796	0.19603	17.7781	3.70476	2.85671	0.206178	18.1804	3.92979	2.87751	0.213692	18.4684	4.08793	2.89214	0.218706	18.9607	4.24923	2.91787	0.221367	19.5062	4.38095	2.94613	0.221835	20.0718	4.47548	2.97506	0.220274	20.6836
5	0	0	0	0	0	0	0	0	0	0	0	0	0	0	0	0	0	0	0	0	17.4123	3.44639	2.83796	0.19603	17.7781	3.70476	2.85671	0.206178	18.1804	3.92979	2.87751	0.213692	18.4684	4.08793	2.89214	0.218706	18.9607	4.24923	2.91787	0.221367	19.5062	4.38095	2.94613	0.221835	20.0718	4.47548	2.97506	0.220274	20.6836
6	0	0	0	0	0	0	0	0	0	0	0	0	0	0	0	0	0	0	0	0	0	0	0	0	17.7781	3.70476	2.85671	0.206178	18.1804	3.92979	2.87751	0.213692	18.4684	4.08793	2.89214	0.218706	18.9607	4.24923	2.91787	0.221367	19.5062	4.38095	2.94613	0.221835	20.0718	4.47548	2.97506	0.220274	20.6836
7	0	0	0	0	0	0	0	0	0	0	0	0	0	0	0	0	0	0	0	0	0	0	0	0	0	0	0	0	18.1804	3.92979	2.87751	0.213692	18.4684	4.08793	2.89214	0.218706	18.9607	4.24923	2.91787	0.221367	19.5062	4.38095	2.94613	0.221835	20.0718	4.47548	2.97506	0.220274	20.6836
8	0	0	0	0	0	0	0	0	0	0	0	0	0	0	0	0	0	0	0	0	0	0	0	0	0	0	0	0	0	0	0	0	18.4684	4.08793	2.89214	0.218706	18.9607	4.24923	2.91787	0.221367	19.5062	4.38095	2.94613	0.221835	20.0718	4.47548	2.97506	0.220274	20.6836
9	0	0	0	0	0	0	0	0	0	0	0	0	0	0	0	0	0	0	0	0	0	0	0	0	0	0	0	0	0	0	0	0	0	0	0	0	18.9607	4.24923	2.91787	0.221367	19.5062	4.38095	2.94613	0.221835	20.0718	4.47548	2.97506	0.220274	20.6836
10	0	0	0	0	0	0	0	0	0	0	0	0	0	0	0	0	0	0	0	0	0	0	0	0	0	0	0	0	0	0	0	0	0	0	0	0	0	0	0	0	19.5062	4.38095	2.94613	0.221835	20.0718	4.47548	2.97506	0.220274	20.6836
11	0	0	0	0	0	0	0	0	0	0	0	0	0	0	0	0	0	0	0	0	0	0	0	0	0	0	0	0	0	0	0	0	0	0	0	0	0	0	0	0	0	0	0	0	20.0718	4.47548	2.97506	0.220274	20.6836
12	0	0	0	0	0	0	0	0	0	0	0	0	0	0	0	0	0	0	0	0	0	0	0	0	0	0	0	0	0	0	0	0	0	0	0	0	0	0	0	0	0	0	0	0	0	0	0	0	20.6836
13	0	0	0	0	0	0	0	0	0	0	0	0	0	0	0	0	0	0	0	0	0	0	0	0	0	0	0	0	0	0	0	0	0	0	0	0	0	0	0	0	0	0	0	0	0	0	0	0	0
14	0	0	0	0	0	0	0	0	0	0	0	0	0	0	0	0	0	0	0	0	0	0	0	0	0	0	0	0	0	0	0	0	0	0	0	0	0	0	0	0	0	0	0	0	0	0	0	0	0
15	0	0	0	0	0	0	0	0	0	0	0	0	0	0	0	0	0	0	0	0	0	0	0	0	0	0	0	0	0	0	0	0	0	0	0	0	0	0	0	0	0	0	0	0	0	0	0	0	0
16	0	0	0	0	0	0	0	0	0	0	0	0	0	0	0	0	0	0	0	0	0	0	0	0	0	0	0	0	0	0	0	0	0	0	0	0	0	0	0	0	0	0	0	0	0	0	0	0	0
17	0	0	0	0	0	0	0	0	0	0	0	0	0	0	0	0	0	0	0	0	0	0	0	0	0	0	0	0	0	0	0	0	0	0	0	0	0	0	0	0	0	0	0	0	0	0	0	0	0
18	0	0	0	0	0	0	0	0	0	0	0	0	0	0	0	0	0	0	0	0	0	0	0	0	0	0	0	0	0	0	0	0	0	0	0	0	0	0	0	0	0	0	0	0	0	0	0	0	0
19	0	0	0	0	0	0	0	0	0	0	0	0	0	0	0	0	0	0	0	0	0	0	0	0	0	0	0	0	0	0	0	0	0	0	0	0	0	0	0	0	0	0	0	0	0	0	0	0	0
20	0	0	0	0	0	0	0	0	0	0	0	0	0	0	0	0	0	0	0	0	0	0	0	0	0	0	0	0	0	0	0	0	0	0	0	0	0	0	0	0	0	0	0	0	0	0	0	0	0
21	0	0	0	0	0	0	0	0	0	0	0	0	0	0	0	0	0	0	0	0	0	0	0	0	0	0	0	0	0	0	0	0	0	0	0	0	0	0	0	0	0	0	0	0	0	0	0	0	0
22	0	0	0	0	0	0	0	0	0	0	0	0	0	0	0	0	0	0	0	0	0	0	0	0	0	0	0	0	0	0	0	0	0	0	0	0	0	0	0	0	0	0	0	0	0	0	0	0	0
23	0	0	0	0	0	0	0	0	0	0	0	0	0	0	0	0	0	0	0	0	0	0	0	0	0	0	0	0	0	0	0	0	0	0	0	0	0	0	0	0	0	0	0	0	0	0	0	0	0
24	0	0	0	0	0	0	0	0	0	0	0	0	0	0	0	0	0	0	0	0	0	0	0	0	0	0	0	0	0	0	0	0	0	0	0	0	0	0	0	0	0	0	0	0	0	0	0	0	0
25	0	0	0	0	0	0	0	0	0	0	0	0	0	0	0	0	0	0	0	0	0	0	0	0	0	0	0	0	0	0	0	0	0	0	0	0	0	0	0	0	0	0	0	0	0	0	0	0	0
26	0	0	0	0	0	0	0	0	0	0	0	0	0	0	0	0	0	0	0	0	0	0	0	0	0	0	0	0	0	0	0	0	0	0	0	0	0	0	0	0	0	0	0	0	0	0	0	0	0
27	0	0	0	0	0	0	0	0	0	0	0	0	0	0	0	0	0	0	0	0	0	0	0	0	0	0	0	0	0	0	0	0	0	0	0	0	0	0	0	0	0	0	0	0	0	0	0	0	0
28	0	0	0	0	0	0	0	0	0	0	0	0	0	0	0	0	0	0	0	0	0	0	0	0	0	0	0	0	0	0	0	0	0	0	0	0	0	0	0	0	0	0	0	0	0	0	0	0	0
29	0	0	0	0	0	0	0	0	0	0	0	0	0	0	0	0	0	0	0	0	0	0	0	0	0	0	0	0	0	0	0	0	0	0	0	0	0	0	0	0	0	0	0	0	0	0	0	0	0
30	0	0	0	0	0	0	0	0	0	0	0	0	0	0	0	0	0	0	0	0	0	0	0	0	0	0	0	0	0	0	0	0	0	0	0	0	0	0	0	0	0	0	0	0	0	0	0	0	0
31	0	0	0	0	0	0	0	0	0	0	0	0	0	0	0	0	0	0	0	0	0	0	0	0	0	0	0	0	0	0	0	0	0	0	0	0	0	0	0	0	0	0	0	0	0	0	0	0	0
32	0	0	0	0	0	0	0	0	0	0	0	0	0	0	0	0	0	0	0	0	0	0	0	0	0	0	0	0	0	0	0	0	0	0	0	0	0	0	0	0	0	0	0	0	0	0	0	0	0
33	0	0	0	0	0	0	0	0	0	0	0	0	0	0	0	0	0	0	0	0	0	0	0	0	0	0	0	0	0	0	0	0	0	0	0	0	0	0	0	0	0	0	0	0	0	0	0	0	0
34	0	0	0	0	0	0	0	0	0	0	0	0	0	0	0	0	0	0	0	0	0	0	0	0	0	0	0	0	0	0	0	0	0	0	0	0	0	0	0	0	0	0	0	0	0	0	0	0	0
35	0	0	0	0	0	0	0	0	0	0	0	0	0	0	0	0	0	0	0	0	0	0	0	0	0	0	0	0	0	0	0	0	0	0	0	0	0	0	0	0	0	0	0	0	0	0	0	0	0
36	0	0	0	0	0	0	0	0	0	0	0	0	0	0	0	0	0	0	0	0	0	0	0	0	0	0	0	0	0	0	0	0	0	0	0	0	0	0	0	0	0	0	0	0	0	0	0	0	0
37	0	0	0	0	0	0	0	0	0	0	0	0	0	0	0	0	0	0	0	0	0	0	0	0	0	0	0	0	0	0	0	0	0	0	0	0	0	0	0	0	0	0	0	0	0	0	0	0	0
38	0	0	0	0	0	0	0	0	0	0	0	0	0	0	0	0	0	0	0	0	0	0	0	0	0	0	0	0	0	0	0	0	0	0	0	0	0	0	0	0	0	0	0	0	0	0	0	0	0
39	0	0	0	0	0	0	0	0	0	0	0	0	0	0	0	0	0	0	0	0	0	0	0	0	0	0	0	0	0	0	0	0	0	0	0	0	0	0	0	0	0	0	0	0	0	0	0	0	0
40	0	0	0	0	0	0	0	0	0	0	0	0	0	0	0	0	0	0	0	0	0	0	0	0	0	0	0	0	0	0	0	0	0	0	0	0	0	0	0	0	0	0	0	0	0	0	0	0	0
41	0	0	0	0	0	0	0	0	0	0	0	0	0	0	0	0	0	0	0	0	0	0	0	0	0	0	0	0	0	0	0	0	0	0	0	0	0	0	0	0	0	0	0	0	0	0	0	0	0
42	0	0	0	0	0	0	0	0	0	0	0	0	0	0	0	0	0	0	0	0	0	0	0	0	0	0	0	0	0	0	0	0	0	0	0	0	0	0	0	0	0	0	0	0	0	0	0	0	0
43	0	0	0	0	0	0	0	0	0	0	0	0	0	0	0	0	0	0	0	0	0	0	0	0	0	0	0	0	0	0	0	0	0	0	0	0	0	0	0	0	0	0	0	0	0	0	0	0	0
44	0	0	0	0	0	0	0	0	0	0	0	0	0	0	0	0	0	0	0	0	0	0	0	0	0	0	0	0	0	0	0	0	0	0	0	0	0	0	0	0	0	0	0	0	0	0	0	0	0
45	0	0	0	0	0	0	0	0	0	0	0	0	0	0	0	0	0	0	0	0	0	0	0	0	0	0	0	0	0	0	0	0	0	0	0	0	0	0	0	0	0	0	0	0	0	0	0	0	0
46	0	0	0	0	0	0	0	0	0	0	0	0	0	0	0	0	0	0	0	0	0	0	0	0	0	0	0	0	0	0	0	0	0	0	0	0	0	0	0	0	0	0	0	0	0	0	0	0	0
47	0	0	0	0	0	0	0	0	0	0	0	0	0	0	0	0	0	0	0	0	0	0	0	0	0	0	0	0	0	0	0	0	0	0	0	0	0	0	0	0	0	0	0	0	0	0	0	0	0
48	0	0	0	0	0	0	0	0	0	0	0	0	0	0	0	0	0	0	0	0	0	0	0	0	0	0	0	0	0	0	0	0	0	0	0	0	0	0	0	0	0	0	0	0	0	0	0	0	0
49	0	0	0	0	0	0	0	0	0	0	0	0	0	0	0	0	0	0	0	0	0	0	0	0	0	0	0	0	0	0	0	0	0	0	0	0	0	0	0	0	0	0	0	0	0	0	0	0	0
50	0	0	0	0	0	0	0	0	0	0	0	0	0	0	0	0	0	0	0	0	0	0	0	0	0	0	0	0	0	0	0	0	0	0	0	0	0	0	0	0	0	0	0	0	0	0	0	0	0
51	0	0	0	0	0	0	0	0	0	0	0	0	0	0	0	0	0	0	0	0	0	0	0	0	0	0	0	0	0	0	0	0	0	0	0	0	0	0	0	0	0	0	0	0	0	0	0	0	0
52	0	0	0	0	0	0	0	0	0	0	0	0	0	0	0	0	0	0	0	0	0	0	0	0	0	0	0	0	0	0	0	0	0	0	0	0	0	0	0	0	0	0	0	0	0	0	0	0	0
53	0	0	0	0	0	0	0	0	0	0	0	0	0	0	0	0	0	0	0	0	0	0	0	0	0	0	0	0	0	0	0	0	0	0	0	0	0	0	0	0	0	0	0	0	0	0	0	0	0
54	0	0	0	0	0	0	0	0	0	0	0	0	0	0	0	0	0	0	0	0	0	0	0	0	0	0	0	0	0	0	0	0	0	0	0	0	0	0	0	0	0	0	0	0	0	0	0	0	0
55	0	0	0	0	0	0	0	0	0	0	0	0	0	0	0	0	0	0	0	0	0	0	0	0	0	0	0	0	0	0	0	0	0	0	0	0	0	0	0	0	0	0	0	0	0	0	0	0	0
56	0	0	0	0	0	0	0	0	0	0	0	0	0	0	0	0	0	0	0	0	0	0	0	0	0	0	0	0	0	0	0	0	0	0	0	0	0	0	0	0	0	0	0	0	0	0	0	0	0
57	0	0	0	0	0	0	0	0	0	0	0	0	0	0	0	0	0	0	0	0	0	0	0	0	0	0	0	0	0	0	0	0	0	0	0	0	0	0	0	0	0	0	0	0	0	0	0	0	0
58	0	0	0	0	0	0	0	0	0	0	0	0	0	0	0	0	0	0	0	0	0	0	0	0	0	0	0	0	0	0	0	0	0	0	0	0	0	0	0	0	0	0	0	0	0	0	0	0	0
59	0	0	0	0	0	0	0	0	0	0	0	0	0	0	0	0	0	0	0	0	0	0	0	0	0	0	0	0	0	0	0	0	0	0	0	0	0	0	0	0	0	0	0	0	0	0	0	0	0
60	0	0	0	0	0	0	0	0	0	0	0	0	0	0	0	0	0	0	0	0	0	0	0	0	0	0	0	0	0	0	0	0	0	0	0	0	0	0	0	0	0	0	0	0	0	0	0	0	0
61	0	0	0	0	0	0	0	0	0	0	0	0	0	0	0	0	0	0	0	0	0	0	0	0	0	0	0	0	0	0	0	0	0	0	0	0	0	0	0	0	0	0	0	0	0	0	0	0	0
62	0	0	0	0	0	0	0	0	0	0	0	0	0	0	0	0	0	0	0	0	0	0	0	0	0	0	0	0	0	0	0	0	0	0	0	0	0	0	0	0	0	0	0	0	0	0	0	0	0
63	0	0	0	0	0	0	0	0	0	0	0	0	0	0	0	0	0	0	0	0	0	0	0	0	0	0	0	0	0	0	0	0	0	0	0	0	0	0	0	0	0	0	0	0	0	0	0	0	0
64	0	0	0	0	0	0	0	0	0	0	0	0	0	0	0	0	0	0	0	0	0	0	0	0	0	0	0	0	0	0	0	0	0	0	0	0	0	0	0	0	0	0	0	0	0	0	0	0	0
65	0	0	0	0	0	0	0	0	0	0	0	0	0	0	0	0	0	0	0	0	0	0	0	0	0	0	0	0	0	0	0	0	0	0	0	0	0	0	0	0	0	0	0	0	0	0	0	0	0
66	0	0	0	0	0	0	0	0	0	0	0	0	0	0	0	0	0	0	0	0	0	0	0	0	0	0	0	0	0	0	0	0	0	0	0	0	0	0	0	0	0	0	0	0	0	0	0	0	0
67	0	0	0	0	0	0	0	0	0	0	0	0	0	0	0	0	0	0	0	0	0	0	0	0	0	0	0	0	0	0	0	0	0	0	0	0	0	0	0	0	0	0	0	0	0	0	0	0	0
68	0	0	0	0	0	0	0	0	0	0	0	0	0	0	0	0	0	0	0	0	0	0	0	0	0	0	0	0	0	0	0	0	0	0	0	0	0	0	0	0	0	0	0	0	0	0	0	0	0
69	0	0	0	0	0	0	0	0	0	0	0	0	0	0	0	0	0	0	0	0	0	0	0	0	0	0	0	0	0	0	0	0	0	0	0	0	0	0	0	0	0	0	0	0	0	0	0	0	0
70	0	0	0	0	0	0	0	0	0	0	0	0	0	0	0	0	0	0	0	0	0	0	0	0	0	0	0	0	0	0	0	0	0	0	0	0	0	0	0	0	0	0	0	0	0	0	0	0	0
71	0	0	0	0	0	0	0	0	0	0	0	0	0	0	0	0	0	0	0	0	0	0	0	0	0	0	0	0	0	0	0	0	0	0	0	0	0	0	0	0	0	0	0	0	0	0	0	0	0
72	0	0	0	0	0	0	0	0	0	0	0	0	0	0	0	0	0	0	0	0	0	0	0	0	0	0	0	0	0	0	0	0	0	0	0	0	0	0	0	0	0	0	0	0	0	0	0	0	0
73	0	0	0	0	0	0	0	0	0	0	0	0	0	0	0	0	0	0	0	0	0	0	0	0	0	0	0	0	0	0	0	0	0	0	0	0	0	0	0	0	0	0	0	0	0	0	0	0	0
74	0	0	0	0	0	0	0	0	0	0	0	0	0	0	0	0	0	0	0	0	0	0	0	0	0	0	0	0	0	0	0	0	0	0	0	0	0	0	0	0	0	0	0	0	0	0	0	0	0
75	0	0	0	0	0	0	0	0	0	0	0	0	0	0	0	0	0	0	0	0	0	0	0	0	0	0	0	0	0	0	0	0	0	0	0	0	0	0	0	0	0	0	0	0	0	0	0	0	0
76	0	0	0	0	0	0	0	0	0	0	0	0	0	0	0	0	0	0	0	0	0	0	0	0	0	0	0	0	0	0	0	0	0	0	0	0	0	0	0	0	0	0	0	0	0	0	0	0	0
77	0	0	0	0	0	0	0	0	0	0	0	0	0	0	0	0	0	0	0	0	0	0	0	0	0	0	0	0	0	0	0	0	0	0	0	0	0	0	0	0	0	0	0	0	0	0	0	0	0
78	0	0	0	0	0	0	0	0	0	0	0	0	0	0	0	0	0	0	0	0	0	0	0	0	0	0	0	0	0	0	0	0	0	0	0	0	0	0	0	0	0	0	0	0	0	0	0	0	0
79	0	0	0	0	0	0	0	0	0	0	0	0	0	0	0	0	0	0	0	0	0	0	0	0	0	0	0	0	0	0	0	0	0	0	0	0	0	0	0	0	0	0	0	0	0	0	0	0	0
80	0	0	0	0	0	0	0	0	0	0	0	0	0	0	0	0	0	0	0	0	0	0	0	0	0	0	0	0	0	0	0	0	0	0	0	0	0	0	0	0	0	0	0	0	0	0	0	0	0
81	0	0	0	0	0	0	0	0	0	0	0	0	0	0	0	0	0	0	0	0	0	0	0	0	0	0	0	0	0	0	0	0	0	0	0	0	0	0	0	0	0	0	0	0	0	0	0	0	0
82	0	0	0	0	0	0	0	0	0	0	0	0	0	0	0	0	0	0	0	0	0	0	0	0	0	0	0	0	0	0	0	0	0	0	0	0	0	0	0	0	0	0	0	0	0	0	0	0	0
83	0	0	0	0	0	0	0	0	0	0	0	0	0	0	0	0	0	0	0	0	0	0	0	0	0	0	0	0	0	0	0	0	0	0	0	0	0	0	0	0	0	0	0	0	0	0	0	0	0
84	0	0	0	0	0	0	0	0	0	0	0	0	0	0	0	0	0	0	0	0	0	0	0	0	0	0	0	0	0	0	0	0	0	0	0	0	0	0	0	0	0	0	0	0	0	0	0	0	0
85	0	0	0	0	0	0	0	0	0	0	0	0	0	0	0	0	0	0	0	0	0	0	0	0	0	0	0	0	0	0	0	0	0	0	0	0	0	0	0	0	0	0	0	0	0	0	0	0	0
86	0	0	0	0	0	0	0	0	0	0	0	0	0	0	0	0	0	0	0	0	0	0	0	0	0	0	0	0	0	0	0	0	0	0	0	0	0	0	0	0	0	0	0	0	0	0	0	0	0
87	0	0	0	0	0	0	0	0	0	0	0	0	0	0	0	0	0	0	0	0	0	0	0	0	0	0	0	0	0	0	0	0	0	0	0	0	0	0	0	0	0	0	0	0	0	0	0	0	0
88	0	0	0	0	0	0	0	0	0	0	0	0	0	0	0	0	0	0	0	0	0	0	0	0	0	0	0	0	0	0	0	0	0	0	0	0	0	0	0	0	0	0	0	0	0	0	0	0	0
89	0	0	0	0	0	0	0	0	0	0	0	0	0	0	0	0	0	0	0	0	0	0	0	0	0	0	0	0	0	0	0	0	0	0	0	0	0	0	0	0	0	0	0	0	0	0	0	0	0
90	0	0	0	0	0	0	0	0	0	0	0	0	0	0	0	0	0	0	0	0	0	0	0	0	0	0	0	0	0	0	0	0	0	0	0	0	0	0	0	0	0	0	0	0	0	0	0	0	0
91	0	0	0	0	0	0	0	0	0	0	0	0	0	0	0	0	0	0	0	0	0	0	0	0	0	0	0	0	0	0	0	0	0	0	0	0	0	0	0	0	0	0	0	0	0	0	0	0	0
92	0	0	0	0	0	0	0	0	0	0	0	0	0	0	0	0	0	0	0	0	0	0	0	0	0	0	0	0	0	0	0	0	0	0	0	0	0	0	0	0	0	0	0	0	0	0	0	0	0
93	0	0	0	0	0	0	0	0	0	0	0	0	0	0	0	0	0	0	0	0	0	0	0	0	0	0	0	0	0	0	0	0	0	0	0	0	0	0	0	0	0	0	0	0	0	0	0	0	0
94	0	0	0	0	0	0	0	0	0	0	0	0	0	0	0	0	0	0	0	0	0	0	0	0	0	0	0	0	0	0	0	0	0	0	0	0	0	0	0	0	0	0	0	0	0	0	0	0	0
95	0	0	0	0	0	0	0	0	0	0	0	0	0	0	0	0	0	0	0	0	0	0	0	0	0	0	0	0	0	0	0	0	0	0	0	0	0	0	0	0	0	0	0	0	0	0	0	0	0
96	0	0	0	0	0	0	0	0	0	0	0	0	0	0	0	0	0	0	0	0	0	0	0	0	0	0	0	0	0	0	0	0	0	0	0	0	0	0	0	0	0	0	0	0	0	0	0	0	0
97	0	0	0	0	0	0	0	0	0	0	0	0	0	0	0	0	0	0	0	0	0	0	0	0	0	0	0	0	0	0	0	0	0	0	0	0	0	0	0	0	0	0	0	0	0	0	0	0	0
[truncated: 223 more columns]

## Sheet: Input-Disease
Males	Colorectal Cancer				Breast cancer				Endometrial cancer				Kidney cancer				IHD				Ischaemic Stroke				Hypertensive HD				T2DM				Osteoa Hip				Osteoa Knee
Age	Incidence	Prevalence	CF		Incidence	Prevalence	CF		Incidence	Prevalence	CF		Incidence	Prevalence	CF		Incidence	Prevalence	CF		Incidence	Prevalence	CF		Incidence	Prevalence	CF		Incidence	Prevalence	CF		Incidence	Prevalence	CF		Incidence	Prevalence	CF
0	0	0	0										0	0.0002	0.0135		0	0	0		0	0	0		0	0	0		0	0	0		0	0	0		0	0	0
1	0	0	0										0	0.0002	0.0135		0	0	0		0	0	0		0	0	0		0	0	0		0	0	0		0	0	0
2	0	0	0										0	0.0002	0.0132		0	0	0		0	0	0		0	0	0		0	0	0		0	0	0		0	0	0
3	0	0	0										0	0.0002	0.013		0	0	0		0	0	0		0	0	0		0	0	0		0	0	0		0	0	0
4	0	0	0										0	0.0002	0.0127		0	0	0		0	0	0		0	0	0		0	0	0		0	0	0		0	0	0
5	0	0	0										0	0.0002	0.0122		0	0	0		0	0	0		0	0	0		0	0	0		0	0	0		0	0	0
6	0	0	0										0	0.0002	0.0119		0	0	0		0	0	0		0	0	0		0	0	0		0	0	0		0	0	0
7	0	0	0										0	0.0002	0.0115		0	0	0		0	0	0		0	0	0		0	0	0		0	0	0		0	0	0
8	0	0	0										0	0.0002	0.0112		0	0	0		0	0	0		0	0	0		0	0	0		0	0	0		0	0	0
9	0	0	0										0	0.0002	0.0109		0	0	0		0	0	0		0	0	0		0.0001	0	0		0	0	0		0	0	0
10	0	0	0										0	0.0002	0.0106		0	0	0		0	0	0		0	0	0		0.0001	0.0066	0		0	0	0		0	0	0
11	0	0	0										0	0.0002	0.0106		0	0	0		0	0	0		0	0	0		0.0001	0.0067	0		0	0	0		0	0	0
12	0	0	0										0	0.0002	0.0108		0	0	0		0	0	0		0	0	0		0.0001	0.0069	0.0001		0	0	0		0	0	0
13	0	0	0										0	0.0002	0.0111		0.0001	0.0002	0.0049		0	0	0		0	0	0		0.0002	0.007	0.0001		0	0	0		0	0	0
14	0	0	0										0	0.0002	0.0117		0.0001	0.0002	0.0049		0	0	0		0	0	0		0.0002	0.0072	0.0001		0	0	0		0	0	0
15	0	0	0										0	0.0002	0.0125		0.0001	0.0003	0.0049		0	0	0		0	0	0		0.0002	0.0074	0.0001		0	0	0		0	0	0
16	0	0	0										0	0.0002	0.0131		0.0001	0.0005	0.0046		0	0	0		0	0	0		0.0002	0.0075	0.0001		0	0	0		0	0	0
17	0	0	0										0	0.0002	0.0134		0.0002	0.0006	0.0045		0	0	0		0	0	0		0.0002	0.0077	0.0001		0	0	0		0	0	0
18	0	0	0										0	0.0002	0.0135		0.0002	0.0008	0.0043		0	0.0003	0		0	0	0		0.0002	0.0079	0.0001		0	0	0		0	0	0
19	0	0	0										0	0.0001	0.0134		0.0002	0.001	0.0042		0	0.0003	0		0	0	0		0.0002	0.0081	0.0001		0	0	0		0	0	0
20	0	0	0										0	0.0001	0.013		0.0002	0.0012	0.0042		0	0.0003	0		0	0	0		0.0002	0.0083	0.0001		0	0	0		0	0	0
21	0	0	0										0	0.0001	0.0127		0.0002	0.0014	0.0041		0	0.0003	0		0	0	0		0.0003	0.0085	0.0001		0	0	0		0	0	0
22	0	0	0										0	0.0001	0.0126		0.0003	0.0017	0.0041		0	0.0003	0		0	0	0		0.0003	0.0088	0.0002		0	0	0		0	0	0
23	0	0	0										0	0.0001	0.0127		0.0003	0.0019	0.0041		0	0.0003	0		0	0	0		0.0004	0.0092	0.0002		0	0	0		0	0	0
24	0	0	0										0	0.0001	0.0128		0.0004	0.0023	0.004		0	0.0003	0		0	0	0		0.0006	0.0097	0.0002		0	0	0		0	0	0
25	0	0	0										0	0.0001	0.0131		0.0004	0.0026	0.004		0	0.0003	0		0	0	0		0.0007	0.0104	0.0002		0	0	0		0	0	0
26	0	0	0										0	0.0001	0.0139		0.0004	0.0031	0.0041		0	0.0004	0.0001		0	0	0		0.0009	0.0112	0.0002		0	0	0		0	0	0
27	0	0	0										0	0.0001	0.0152		0.0005	0.0035	0.0043		0	0.0004	0.0002		0	0	0		0.001	0.0121	0.0003		0	0	0		0	0	0
28	0	0	0										0	0.0001	0.0169		0.0005	0.004	0.0045		0	0.0004	0.0004		0	0	0		0.0012	0.0132	0.0003		0	0	0		0.0001	0.0001	0
29	0	0	0										0	0.0001	0.0191		0.0006	0.0046	0.0048		0	0.0005	0.0006		0	0	0		0.0013	0.0145	0.0003		0	0	0		0.0001	0.0002	0
30	0	0	0										0	0.0001	0.0218		0.0006	0.0051	0.0051		0.0001	0.0005	0.0009		0	0	0		0.0015	0.0159	0.0003		0	0	0		0.0002	0.0003	0
31	0	0	0										0	0.0001	0.0251		0.0007	0.0058	0.0056		0.0001	0.0006	0.0011		0	0	0		0.0016	0.0174	0.0003		0	0.0001	0		0.0003	0.0005	0
32	0	0	0										0	0.0001	0.0289		0.0007	0.0064	0.0061		0.0001	0.0007	0.0013		0	0	0		0.0017	0.019	0.0003		0.0001	0.0002	0		0.0005	0.0009	0
33	0	0	0										0	0.0001	0.0333		0.0008	0.0071	0.0067		0.0001	0.0007	0.0015		0	0	0		0.0019	0.0207	0.0003		0.0001	0.0003	0		0.0008	0.0016	0
34	0	0	0										0	0.0001	0.0383		0.0008	0.0078	0.0074		0.0001	0.0008	0.0016		0	0	0		0.002	0.0226	0.0004		0.0002	0.0004	0		0.0012	0.0025	0
35	0.0001	0.0002	0.0708										0	0.0001	0.0439		0.0009	0.0086	0.0081		0.0001	0.0009	0.0017		0	0	0		0.0021	0.0246	0.0004		0.0003	0.0006	0		0.0016	0.0039	0
36	0.0001	0.0003	0.0692										0	0.0001	0.0486		0.0009	0.0094	0.0088		0.0001	0.001	0.0018		0	0	0		0.0023	0.0267	0.0004		0.0003	0.001	0		0.0021	0.0057	0
37	0.0001	0.0003	0.068										0	0.0002	0.0526		0.001	0.0103	0.0095		0.0001	0.0011	0.0019		0	0	0		0.0024	0.029	0.0004		0.0004	0.0013	0		0.0025	0.008	0
38	0.0001	0.0004	0.067										0	0.0002	0.0557		0.0011	0.0112	0.0101		0.0001	0.0012	0.002		0	0	0		0.0027	0.0314	0.0004		0.0005	0.0018	0		0.003	0.0107	0
39	0.0001	0.0004	0.0664										0	0.0002	0.0581		0.0012	0.0122	0.0106		0.0001	0.0013	0.0021		0	0	0		0.0029	0.0341	0.0005		0.0006	0.0023	0		0.0035	0.0139	0
40	0.0001	0.0005	0.066										0.0001	0.0002	0.0596		0.0013	0.0133	0.0111		0.0001	0.0014	0.0022		0	0	0		0.0032	0.037	0.0005		0.0007	0.0029	0		0.004	0.0176	0
41	0.0001	0.0005	0.0659										0.0001	0.0003	0.0609		0.0014	0.0145	0.0117		0.0001	0.0015	0.0023		0	0	0		0.0034	0.0402	0.0005		0.0007	0.0036	0		0.0044	0.0217	0
42	0.0001	0.0006	0.0662										0.0001	0.0003	0.062		0.0016	0.0158	0.0123		0.0002	0.0017	0.0025		0	0	0		0.0036	0.0435	0.0005		0.0008	0.0044	0		0.0048	0.0261	0
43	0.0002	0.0007	0.0669										0.0001	0.0004	0.0629		0.0017	0.0173	0.0129		0.0002	0.0018	0.0027		0	0	0		0.0038	0.047	0.0005		0.0009	0.0052	0		0.0051	0.031	0
44	0.0002	0.0009	0.0679										0.0001	0.0004	0.0635		0.0019	0.0188	0.0136		0.0002	0.002	0.0029		0	0	0		0.0039	0.0506	0.0006		0.0009	0.0061	0		0.0054	0.0361	0
45	0.0002	0.001	0.0692										0.0001	0.0005	0.0638		0.0021	0.0205	0.0144		0.0002	0.0022	0.0032		0	0	0		0.004	0.0543	0.0006		0.001	0.007	0		0.0057	0.0414	0
46	0.0003	0.0012	0.0703										0.0001	0.0005	0.0645		0.0023	0.0224	0.015		0.0003	0.0024	0.0034		0	0	0		0.0041	0.0581	0.0006		0.001	0.008	0		0.0058	0.047	0
47	0.0003	0.0013	0.0712										0.0001	0.0006	0.0653		0.0025	0.0244	0.0155		0.0003	0.0027	0.0035		0	0	0		0.0043	0.062	0.0006		0.0011	0.009	0		0.0058	0.0525	0
48	0.0003	0.0015	0.0719										0.0001	0.0007	0.0664		0.0028	0.0266	0.0159		0.0003	0.003	0.0037		0	0	0		0.0045	0.066	0.0007		0.0011	0.0101	0		0.0057	0.0579	0
49	0.0004	0.0018	0.0723										0.0001	0.0007	0.0678		0.003	0.029	0.0162		0.0004	0.0034	0.0038		0	0	0		0.0048	0.0703	0.0007		0.0011	0.0112	0		0.0054	0.0631	0
50	0.0004	0.002	0.0725										0.0001	0.0008	0.0694		0.0033	0.0316	0.0164		0.0004	0.0038	0.0039		0	0	0		0.0051	0.0748	0.0008		0.0012	0.0123	0		0.005	0.0679	0
51	0.0005	0.0023	0.0729										0.0001	0.0009	0.0711		0.0036	0.0343	0.0166		0.0005	0.0042	0.0039		0	0	0		0.0053	0.0795	0.0008		0.0012	0.0135	0		0.0045	0.0723	0
52	0.0005	0.0026	0.0735										0.0002	0.001	0.0728		0.0038	0.0373	0.0168		0.0005	0.0047	0.0041		0	0	0		0.0054	0.0843	0.0009		0.0012	0.0146	0		0.004	0.0763	0
53	0.0006	0.0029	0.0744										0.0002	0.0011	0.0746		0.004	0.0404	0.017		0.0006	0.0052	0.0042		0	0	0		0.0054	0.0892	0.0009		0.0012	0.0158	0		0.0034	0.0797	0
54	0.0006	0.0033	0.0755										0.0002	0.0012	0.0765		0.0042	0.0436	0.0172		0.0006	0.0058	0.0044		0	0	0		0.0054	0.094	0.001		0.0011	0.0169	0		0.0028	0.0825	0
55	0.0007	0.0037	0.0768										0.0002	0.0012	0.0785		0.0043	0.0469	0.0174		0.0007	0.0065	0.0047		0	0	0		0.0052	0.0987	0.0011		0.0011	0.018	0		0.0022	0.0848	0
56	0.0008	0.0041	0.078										0.0002	0.0013	0.0802		0.0045	0.0503	0.0177		0.0007	0.0072	0.005		0	0	0		0.0051	0.1032	0.0011		0.0011	0.0191	0		0.0016	0.0865	0
57	0.0008	0.0046	0.0789										0.0002	0.0014	0.0818		0.0046	0.0537	0.0181		0.0008	0.0079	0.0053		0	0	0		0.0049	0.1076	0.0012		0.0011	0.0201	0		0.0013	0.0878	0
58	0.0009	0.005	0.0796										0.0002	0.0015	0.0831		0.0048	0.0571	0.0187		0.0009	0.0087	0.0056		0	0	0		0.0048	0.1118	0.0013		0.001	0.0211	0		0.001	0.0889	0
59	0.001	0.0055	0.0802										0.0002	0.0016	0.0842		0.0049	0.0606	0.0194		0.001	0.0095	0.006		0	0	0		0.0046	0.1158	0.0014		0.001	0.0222	0		0.0009	0.0897	0
60	0.001	0.0061	0.0805										0.0003	0.0017	0.0852		0.005	0.0641	0.0203		0.001	0.0105	0.0065		0.0001	0.0005	0.052		0.0045	0.1196	0.0016		0.0011	0.0232	0		0.0009	0.0905	0
61	0.0011	0.0066	0.0809										0.0003	0.0018	0.0862		0.0052	0.0676	0.0213		0.0011	0.0114	0.007		0.0001	0.0005	0.0542		0.0044	0.1233	0.0017		0.0011	0.0242	0		0.0009	0.0914	0
62	0.0012	0.0072	0.0814										0.0003	0.002	0.0873		0.0055	0.0712	0.0224		0.0013	0.0126	0.0075		0.0001	0.0005	0.0564		0.0043	0.1269	0.0019		0.0011	0.0253	0		0.001	0.0923	0
63	0.0014	0.0079	0.0819										0.0003	0.0021	0.0886		0.0058	0.0749	0.0236		0.0014	0.0138	0.008		0.0001	0.0006	0.0586		0.0042	0.1304	0.0021		0.0011	0.0263	0		0.001	0.0931	0
64	0.0016	0.0087	0.0825										0.0003	0.0022	0.0899		0.0061	0.0786	0.0249		0.0016	0.0152	0.0085		0.0001	0.0006	0.0609		0.0042	0.1338	0.0023		0.0011	0.0274	0		0.001	0.094	0
65	0.0017	0.0096	0.0832										0.0004	0.0024	0.0913		0.0065	0.0825	0.0264		0.0019	0.0168	0.0091		0.0001	0.0007	0.0633		0.0042	0.1372	0.0025		0.0012	0.0285	0		0.001	0.095	0
66	0.0019	0.0106	0.0839										0.0004	0.0025	0.0929		0.0068	0.0865	0.028		0.0021	0.0185	0.0099		0.0001	0.0007	0.0656		0.0041	0.1404	0.0028		0.0012	0.0297	0		0.001	0.0959	0
67	0.002	0.0116	0.0845										0.0004	0.0027	0.0945		0.0072	0.0905	0.0297		0.0022	0.0204	0.0107		0.0001	0.0008	0.0677		0.004	0.1436	0.0031		0.0012	0.0308	0		0.001	0.0968	0
68	0.002	0.0125	0.0852										0.0004	0.0028	0.0963		0.0075	0.0946	0.0315		0.0024	0.0225	0.0118		0.0001	0.0009	0.0696		0.0039	0.1466	0.0034		0.0012	0.032	0		0.0008	0.0976	0
69	0.0021	0.0135	0.0858										0.0005	0.003	0.0981		0.0078	0.0987	0.0334		0.0026	0.0246	0.013		0.0001	0.0009	0.0715		0.00371	0.1494	0.0037		0.0012	0.0331	0		0.0007	0.0983	0
70	0.002	0.0143	0.0863										0.0005	0.0032	0.1001		0.008	0.1026	0.0354		0.0027	0.0268	0.0143		0.0002	0.001	0.0732		0.0034	0.1519	0.0041		0.0012	0.0343	0		0.0004	0.0988	0
71	0.002	0.015	0.0874										0.0005	0.0033	0.1026		0.0084	0.1065	0.038		0.0028	0.0291	0.0165		0.0002	0.0011	0.0758		0.0032	0.1542	0.0045		0.0012	0.0354	0		0.0003	0.0991	0
72	0.0021	0.0157	0.0889										0.0005	0.0035	0.1056		0.009	0.1104	0.0413		0.003	0.0314	0.0194		0.0002	0.0012	0.0792		0.0031	0.1562	0.0049		0.0012	0.0365	0		0.0001	0.0993	0
73	0.0022	0.0164	0.0908										0.0005	0.0036	0.1091		0.0096	0.1144	0.0451		0.0032	0.0337	0.0231		0.0002	0.0013	0.0836		0.003	0.1581	0.0054		0.0012	0.0376	0		0.0001	0.0994	0
74	0.0023	0.0171	0.0932										0.0006	0.0038	0.1132		0.0105	0.1184	0.0496		0.0035	0.0361	0.0276		0.0003	0.0014	0.0889		0.003	0.1598	0.0059		0.0012	0.0388	0		0.0001	0.0994	0
75	0.0025	0.0178	0.0961										0.0006	0.0039	0.1178		0.0114	0.1225	0.0547		0.0037	0.0384	0.0329		0.0003	0.0015	0.095		0.003	0.1615	0.0065		0.0012	0.04	0		0.0001	0.0994	0
76	0.0026	0.0186	0.0991										0.0006	0.004	0.1226		0.0124	0.1266	0.0609		0.004	0.0408	0.0388		0.0003	0.0017	0.1014		0.003	0.1631	0.0072		0.0013	0.0412	0		0.0001	0.0994	0
77	0.0027	0.0194	0.1021										0.0006	0.0041	0.1277		0.0133	0.1306	0.0682		0.0042	0.043	0.0453		0.0003	0.0018	0.108		0.0031	0.1646	0.0079		0.0013	0.0424	0		0.0001	0.0994	0
78	0.0028	0.0201	0.1053										0.0006	0.0042	0.1331		0.0142	0.1341	0.0767		0.0045	0.0451	0.0524		0.0004	0.002	0.1149		0.0032	0.1661	0.0087		0.0013	0.0437	0		0.0001	0.0994	0
79	0.0028	0.0207	0.1087										0.0006	0.0042	0.1387		0.015	0.1372	0.0862		0.0047	0.0471	0.06		0.0004	0.0021	0.1219		0.0033	0.1676	0.0095		0.0014	0.045	0		0.0001	0.0994	0
80	0.0028	0.0211	0.1121										0.0006	0.0042	0.1446		0.0159	0.1396	0.0969		0.005	0.0487	0.0682		0.0004	0.0023	0.1291		0.0035	0.169	0.0104		0.0014	0.0463	0		0.0001	0.0994	0
81	0.0028	0.0215	0.1157										0.0006	0.0043	0.1507		0.0175	0.1415	0.1085		0.0055	0.0503	0.0779		0.0005	0.0024	0.1398		0.0039	0.1706	0.0114		0.0015	0.0477	0		0.0001	0.0994	0
82	0.003	0.0218	0.1194										0.0007	0.0043	0.1569		0.0198	0.1435	0.121		0.0065	0.0519	0.0891		0.0005	0.0025	0.1538		0.0045	0.1723	0.0125		0.0017	0.0492	0		0.0001	0.0994	0
83	0.0033	0.0223	0.1233										0.0008	0.0043	0.1634		0.0229	0.146	0.1344		0.0077	0.0539	0.1018		0.0006	0.0027	0.1711		0.0053	0.1745	0.0136		0.0019	0.0509	0		0.0001	0.0994	0
84	0.0037	0.0229	0.1274										0.0008	0.0044	0.17		0.0268	0.1493	0.1487		0.0093	0.0562	0.1159		0.0007	0.0028	0.1919		0.0064	0.1773	0.0149		0.0021	0.0528	0		0.0001	0.0994	0
85	0.0042	0.0238	0.1316										0.0009	0.0045	0.1769		0.0314	0.1539	0.1639		0.0112	0.0591	0.1315		0.0009	0.003	0.216		0.0077	0.1808	0.0162		0.0024	0.0549	0		0.0001	0.0994	0
86	0.0046	0.0249	0.1354										0.001	0.0046	0.1833		0.0363	0.1596	0.1801		0.0134	0.0626	0.1492		0.001	0.0033	0.2432		0.0088	0.185	0.0176		0.0027	0.0573	0		0.0001	0.0995	0
87	0.005	0.0262	0.139										0.0011	0.0048	0.1893		0.0414	0.1663	0.1974		0.0159	0.0667	0.1688		0.0013	0.0035	0.2736		0.0098	0.1898	0.0191		0.0029	0.06	0		0.0001	0.0995	0
88	0.0054	0.0276	0.1422										0.0012	0.0051	0.1948		0.0467	0.1737	0.2158		0.0186	0.0711	0.1905		0.0015	0.0038	0.3071		0.0106	0.1949	0.0207		0.003	0.0627	0		0.0001	0.0995	0
89	0.0058	0.0291	0.145										0.0013	0.0053	0.1999		0.0523	0.1814	0.2351		0.0216	0.0759	0.2141		0.0018	0.0042	0.3438		0.0112	0.2002	0.0224		0.0031	0.0656	0		0.0001	0.0996	0
90	0.0062	0.0307	0.1476										0.0014	0.0055	0.2046		0.0581	0.1892	0.2555		0.0249	0.0809	0.2398		0.0021	0.0045	0.3836		0.0116	0.2056	0.0242		0.0032	0.0685	0		0.0001	0.0997	0
91	0.0065	0.0323	0.1502										0.0014	0.0058	0.2095		0.0645	0.197	0.2776		0.0291	0.0861	0.2692		0.0025	0.0048	0.4294		0.0122	0.2108	0.0262		0.0032	0.0715	0		0.0001	0.0998	0
92	0.007	0.0339	0.153										0.0015	0.006	0.2146		0.0714	0.2047	0.3013		0.0341	0.0916	0.3023		0.0029	0.0052	0.4811		0.0129	0.2161	0.0284		0.0033	0.0745	0		0.0002	0.0999	0
93	0.0074	0.0357	0.1558										0.0016	0.0062	0.2199		0.0789	0.2123	0.3266		0.04	0.0976	0.3391		0.0035	0.0057	0.5388		0.0137	0.2215	0.0308		0.0035	0.0777	0		0.0002	0.1001	0
94	0.0079	0.0375	0.1588										0.0017	0.0065	0.2254		0.087	0.2196	0.3536		0.0468	0.1039	0.3796		0.0042	0.0061	0.6024		0.0146	0.2269	0.0334		0.0037	0.081	0		0.0002	0.1002	0
95	0.0085	0.0394	0.1619										0.0018	0.0068	0.2312		0.0956	0.2266	0.3823		0.0545	0.1105	0.4237		0.0049	0.0066	0.672		0.0157	0.2324	0.0361		0.0039	0.0845	0		0.0002	0.1004	0
96	0.0085	0.0394	0.1619										0.0018	0.0068	0.2312		0.0956	0.2266	0.3823		0.0545	0.1105	0.4237		0.0049	0.0066	0.672		0.0157	0.2324	0.0361		0.0039	0.0845	0		0.0002	0.1004	0
97	0.0085	0.0394	0.1619										0.0018	0.0068	0.2312		0.0956	0.2266	0.3823		0.0545	0.1105	0.4237		0.0049	0.0066	0.672		0.0157	0.2324	0.0361		0.0039	0.0845	0		0.0002	0.1004	0
98	0.0085	0.0394	0.1619										0.0018	0.0068	0.2312		0.0956	0.2266	0.3823		0.0545	0.1105	0.4237		0.0049	0.0066	0.672		0.0157	0.2324	0.0361		0.0039	0.0845	0		0.0002	0.1004	0
99	0.0085	0.0394	0.1619										0.0018	0.0068	0.2312		0.0956	0.2266	0.3823		0.0545	0.1105	0.4237		0.0049	0.0066	0.672		0.0157	0.2324	0.0361		0.0039	0.0845	0		0.0002	0.1004	0
100	0.0085	0.0394	0.1619										0.0018	0.0068	0.2312		0.0956	0.2266	0.3823		0.0545	0.1105	0.4237		0.0049	0.0066	0.672		0.0157	0.2324	0.0361		0.0039	0.0845	0		0.0002	0.1004	0
females
0	0	0	0		0	0	0		0	0	0		0	0.0001	0		0	0	0		0	0	0		0	0	0		0	0	0		0	0	0		0	0	0
1	0	0	0		0	0	0		0	0	0		0	0.0001	0		0	0	0		0	0	0		0	0	0		0	0	0		0	0	0		0	0	0
2	0	0	0		0	0	0		0	0	0		0	0.0001	0		0	0	0		0	0	0		0	0	0		0	0	0		0	0	0		0	0	0
3	0	0	0		0	0	0		0	0	0		0	0.0001	0		0	0	0		0	0	0		0	0	0		0	0	0		0	0	0		0	0	0
4	0	0	0		0	0	0		0	0	0		0	0.0002	0		0	0	0		0	0	0		0	0	0		0	0	0		0	0	0		0	0	0
5	0	0	0		0	0	0		0	0	0		0	0.0002	0		0	0	0		0	0	0		0	0	0		0	0	0		0	0	0		0	0	0
6	0	0	0		0	0	0		0	0	0		0	0.0002	0		0	0	0		0	0	0		0	0	0		0	0	0		0	0	0		0	0	0
7	0	0	0		0	0	0		0	0	0		0	0.0002	0		0	0	0		0	0	0		0	0	0		0	0	0		0	0	0		0	0	0
8	0	0	0		0	0	0		0	0	0		0	0.0001	0		0	0	0		0	0	0		0	0	0		0.0001	0.0053	0		0	0	0		0	0	0
9	0	0	0		0	0	0		0	0	0		0	0.0001	0		0	0	0		0	0	0		0	0	0		0.0001	0.0054	0		0	0	0		0	0	0
10	0	0	0		0	0	0		0	0	0		0	0.0001	0		0	0	0		0	0	0		0	0	0		0.0001	0.0055	0		0	0	0		0	0	0
11	0	0	0		0	0	0		0	0	0		0	0.0001	0		0	0	0		0	0	0		0	0	0		0.0001	0.0056	0.0001		0	0	0		0	0	0
12	0	0	0		0	0	0		0	0	0		0	0.0001	0		0	0	0		0	0	0		0	0	0		0.0002	0.0057	0.0001		0	0	0		0	0	0
13	0	0	0		0	0	0		0	0	0		0	0.0001	0		0	0	0		0	0	0		0	0	0		0.0002	0.0059	0.0001		0	0	0		0	0	0
14	0	0	0		0	0	0		0	0	0		0	0.0001	0		0.0001	0.0002	0.0036		0	0	0		0	0	0		0.0002	0.0061	0.0001		0	0	0		0	0	0
15	0	0	0		0	0	0		0	0	0		0	0.0001	0		0.0001	0.0002	0.0029		0	0	0		0	0	0		0.0002	0.0062	0.0001		0	0	0		0	0	0
16	0	0	0		0	0	0		0	0	0		0	0.0001	0		0.0001	0.0003	0.0024		0	0	0		0	0	0		0.0002	0.0064	0.0001		0	0	0		0	0	0
17	0	0	0		0	0	0		0	0	0		0	0.0001	0		0.0001	0.0004	0.002		0	0	0		0	0	0		0.0002	0.0066	0.0001		0	0	0		0	0	0
18	0	0	0		0	0	0		0	0	0		0	0.0001	0		0.0001	0.0006	0.0018		0	0	0		0	0	0		0.0002	0.0068	0.0001		0	0	0		0	0	0
19	0	0	0		0	0	0		0	0	0		0	0.0001	0		0.0002	0.0007	0.0018		0	0	0		0	0	0		0.0002	0.007	0.0001		0	0	0		0	0	0
20	0	0	0		0	0	0		0	0	0		0	0.0001	0		0.0002	0.0009	0.002		0	0	0		0	0	0		0.0002	0.0073	0.0001		0	0	0		0	0	0
21	0	0	0		0	0	0		0	0	0		0	0.0001	0		0.0002	0.001	0.0021		0	0	0		0	0	0		0.0003	0.0075	0.0001		0	0	0		0	0	0
22	0	0	0		0	0	0		0	0	0		0	0.0001	0.01		0.0002	0.0012	0.0022		0	0	0		0	0	0		0.0003	0.0078	0.0002		0	0	0		0	0	0
23	0	0	0		0	0	0		0	0	0		0	0.0001	0.0098		0.0002	0.0015	0.0022		0	0	0		0	0	0		0.0004	0.0082	0.0002		0	0	0		0	0	0
24	0	0	0		0	0	0		0	0	0		0	0.0001	0.0096		0.0003	0.0017	0.0023		0	0	0		0	0	0		0.0005	0.0087	0.0002		0	0	0		0	0	0
25	0	0	0		0.0001	0.0001	0.0221		0	0	0		0	0.0001	0.0094		0.0003	0.002	0.0023		0	0	0		0	0	0		0.0006	0.0092	0.0002		0	0	0		0	0	0
26	0	0	0		0.0001	0.0002	0.0214		0	0	0		0	0.0001	0.0096		0.0003	0.0023	0.0023		0	0	0		0	0	0		0.0008	0.0099	0.0002		0	0	0		0	0	0
27	0	0	0		0.0001	0.0003	0.021		0	0	0		0	0.0001	0.0101		0.0004	0.0026	0.0023		0	0	0		0	0	0		0.0009	0.0108	0.0002		0	0	0		0.0001	0	0
28	0	0	0		0.0001	0.0004	0.0209		0	0	0		0	0.0001	0.0111		0.0004	0.003	0.0023		0	0	0		0	0	0		0.001	0.0117	0.0002		0	0	0		0.0001	0.0001	0
29	0	0	0		0.0002	0.0005	0.0212		0	0	0		0	0.0001	0.0125		0.0004	0.0033	0.0023		0	0	0		0	0	0		0.0011	0.0128	0.0003		0	0	0		0.0002	0.0003	0
30	0	0	0		0.0002	0.0007	0.0217		0	0	0		0	0.0001	0.0143		0.0005	0.0038	0.0023		0	0	0		0	0	0		0.0013	0.014	0.0003		0	0.0001	0		0.0003	0.0005	0
31	0	0	0		0.0003	0.0009	0.0221		0	0	0		0	0.0001	0.0163		0.0005	0.0042	0.0023		0	0	0		0	0	0		0.0014	0.0153	0.0003		0.0001	0.0001	0		0.0005	0.0009	0
32	0	0	0		0.0003	0.0012	0.0223		0	0	0		0	0.0001	0.0186		0.0005	0.0047	0.0024		0	0	0		0	0	0		0.0015	0.0167	0.0003		0.0001	0.0002	0		0.0009	0.0016	0
33	0	0	0		0.0004	0.0015	0.0223		0	0	0		0	0.0001	0.021		0.0006	0.0053	0.0025		0.0001	0.0005	0.0024		0	0	0		0.0016	0.0182	0.0003		0.0002	0.0003	0		0.0014	0.0027	0
34	0	0	0		0.0004	0.0018	0.0222		0	0.0001	0.0193		0	0.0001	0.0237		0.0006	0.0058	0.0025		0.0001	0.0005	0.0026		0	0	0		0.0017	0.0198	0.0003		0.0002	0.0005	0		0.002	0.0043	0
35	0.0001	0.0002	0.0679		0.0005	0.0022	0.0218		0	0.0001	0.0193		0	0.0001	0.0266		0.0006	0.0064	0.0026		0.0001	0.0006	0.0027		0	0	0		0.0018	0.0215	0.0003		0.0003	0.0008	0		0.0027	0.0067	0
36	0.0001	0.0003	0.0661		0.0006	0.0027	0.0214		0	0.0001	0.0192		0	0.0001	0.0298		0.0007	0.007	0.0027		0.0001	0.0006	0.0027		0	0	0		0.0019	0.0233	0.0003		0.0004	0.0012	0		0.0035	0.0098	0
37	0.0001	0.0003	0.0649		0.0007	0.0033	0.021		0	0.0001	0.019		0	0.0001	0.0333		0.0007	0.0077	0.0029		0.0001	0.0007	0.0028		0	0	0		0.0021	0.0252	0.0003		0.0005	0.0017	0		0.0043	0.0137	0
38	0.0001	0.0004	0.0642		0.0008	0.0039	0.0205		0	0.0001	0.0186		0	0.0001	0.037		0.0008	0.0084	0.003		0.0001	0.0008	0.0028		0	0	0		0.0022	0.0273	0.0003		0.0006	0.0023	0		0.0051	0.0183	0
39	0.0001	0.0004	0.064		0.001	0.0047	0.0199		0	0.0002	0.018		0	0.0001	0.041		0.0008	0.0091	0.0032		0.0001	0.0008	0.0028		0	0	0		0.0024	0.0296	0.0003		0.0007	0.003	0		0.006	0.0238	0
40	0.0001	0.0005	0.0642		0.0011	0.0056	0.0193		0	0.0002	0.0173		0	0.0001	0.0453		0.0009	0.01	0.0034		0.0001	0.0009	0.0028		0	0	0		0.0027	0.0321	0.0003		0.0008	0.0037	0		0.0068	0.03	0
41	0.0001	0.0006	0.0646		0.0013	0.0067	0.0187		0	0.0002	0.0166		0	0.0001	0.0489		0.001	0.0109	0.0036		0.0001	0.001	0.0028		0	0	0		0.0029	0.0347	0.0003		0.0009	0.0046	0		0.0076	0.0369	0
42	0.0001	0.0007	0.0651		0.0014	0.0079	0.0181		0	0.0002	0.016		0	0.0002	0.052		0.0011	0.0119	0.0037		0.0001	0.0011	0.0029		0	0	0		0.003	0.0375	0.0003		0.001	0.0056	0		0.0082	0.0445	0
43	0.0001	0.0007	0.0656		0.0015	0.0092	0.0175		0.0001	0.0003	0.0154		0	0.0002	0.0544		0.0012	0.0129	0.0039		0.0001	0.0012	0.0029		0	0	0		0.0031	0.0405	0.0003		0.0011	0.0066	0		0.0088	0.0526	0
44	0.0002	0.0009	0.0663		0.0016	0.0105	0.017		0.0001	0.0003	0.0148		0	0.0002	0.0562		0.0013	0.0141	0.004		0.0001	0.0013	0.003		0	0	0		0.0032	0.0435	0.0004		0.0012	0.0078	0		0.0093	0.0612	0
45	0.0002	0.001	0.067		0.0016	0.0119	0.0164		0.0001	0.0004	0.0143		0	0.0002	0.0574		0.0014	0.0154	0.0041		0.0001	0.0014	0.0032		0	0	0		0.0033	0.0466	0.0004		0.0012	0.009	0		0.0098	0.0701	0
46	0.0002	0.0011	0.0676		0.0017	0.0133	0.016		0.0001	0.0005	0.0138		0	0.0003	0.0588		0.0015	0.0168	0.0042		0.0002	0.0016	0.0032		0	0	0		0.0034	0.0497	0.0004		0.0013	0.0102	0		0.01	0.0793	0
47	0.0002	0.0012	0.068		0.0018	0.0148	0.0157		0.0001	0.0006	0.0134		0	0.0003	0.0604		0.0017	0.0183	0.0043		0.0002	0.0017	0.0033		0	0	0		0.0035	0.053	0.0004		0.0014	0.0115	0		0.01	0.0884	0
48	0.0003	0.0014	0.0682		0.0019	0.0164	0.0155		0.0002	0.0007	0.013		0.0001	0.0003	0.0622		0.0018	0.0199	0.0044		0.0002	0.0019	0.0033		0	0	0		0.0037	0.0563	0.0004		0.0014	0.0129	0		0.0097	0.0973	0
49	0.0003	0.0016	0.0683		0.002	0.018	0.0153		0.0002	0.0009	0.0127		0.0001	0.0003	0.0641		0.002	0.0217	0.0045		0.0002	0.0022	0.0032		0	0	0		0.0039	0.0599	0.0004		0.0014	0.0143	0		0.0092	0.1058	0
50	0.0003	0.0018	0.0682		0.0021	0.0197	0.0153		0.0002	0.0011	0.0124		0.0001	0.0004	0.0663		0.0022	0.0236	0.0046		0.0003	0.0024	0.0031		0	0	0		0.0041	0.0636	0.0004		0.0015	0.0158	0		0.0085	0.1137	0
51	0.0003	0.002	0.0682		0.0021	0.0214	0.0153		0.0002	0.0013	0.0123		0.0001	0.0004	0.0682		0.0023	0.0257	0.0047		0.0003	0.0027	0.0031		0	0	0		0.0043	0.0675	0.0004		0.0015	0.0172	0		0.0077	0.1209	0
52	0.0004	0.0022	0.0684		0.0022	0.0232	0.0151		0.0002	0.0015	0.0123		0.0001	0.0005	0.0701		0.0025	0.028	0.0049		0.0003	0.003	0.0031		0	0	0		0.0044	0.0715	0.0005		0.0015	0.0187	0		0.0068	0.1273	0
53	0.0004	0.0024	0.0687		0.0023	0.025	0.015		0.0002	0.0017	0.0125		0.0001	0.0005	0.0718		0.0026	0.0303	0.005		0.0004	0.0033	0.0031		0	0	0		0.0044	0.0755	0.0005		0.0015	0.0202	0		0.0058	0.1328	0
54	0.0004	0.0026	0.0691		0.0023	0.0269	0.0147		0.0002	0.0019	0.0128		0.0001	0.0006	0.0733		0.0027	0.0327	0.0052		0.0004	0.0037	0.0031		0	0	0		0.0044	0.0796	0.0005		0.0015	0.0216	0		0.0048	0.1374	0
55	0.0004	0.0028	0.0697		0.0023	0.0287	0.0144		0.0002	0.0021	0.0132		0.0001	0.0006	0.0747		0.0027	0.0351	0.0054		0.0004	0.0041	0.0032		0	0	0		0.0042	0.0835	0.0006		0.0014	0.0231	0		0.0036	0.141	0
56	0.0004	0.003	0.0704		0.0023	0.0305	0.0142		0.0001	0.0022	0.0138		0.0001	0.0007	0.0761		0.0028	0.0376	0.0057		0.0005	0.0046	0.0033		0	0	0		0.0041	0.0872	0.0007		0.0014	0.0245	0		0.0027	0.1437	0
57	0.0005	0.0032	0.0713		0.0024	0.0324	0.0139		0.0001	0.0023	0.0145		0.0001	0.0007	0.0774		0.0029	0.0401	0.0061		0.0005	0.005	0.0035		0	0	0		0.004	0.0908	0.0007		0.0014	0.0258	0		0.0021	0.1458	0
58	0.0005	0.0035	0.0724		0.0025	0.0343	0.0137		0.0001	0.0023	0.0153		0.0001	0.0008	0.0787		0.003	0.0426	0.0066		0.0006	0.0055	0.0038		0	0	0		0.0039	0.0943	0.0008		0.0014	0.0272	0		0.0017	0.1474	0
59	0.0006	0.0038	0.0736		0.0026	0.0363	0.0135		0.0001	0.0024	0.0163		0.0001	0.0008	0.08		0.003	0.0452	0.0072		0.0006	0.0061	0.0041		0	0	0		0.0038	0.0977	0.0009		0.0014	0.0286	0		0.0016	0.1488	0
60	0.0006	0.0041	0.075		0.0028	0.0384	0.0134		0.0002	0.0025	0.0174		0.0001	0.0009	0.0812		0.0031	0.0478	0.0079		0.0007	0.0067	0.0045		0	0	0		0.0037	0.1009	0.001		0.0014	0.0299	0		0.0017	0.1502	0
61	0.0007	0.0044	0.0762		0.0029	0.0407	0.0132		0.0002	0.0026	0.0186		0.0001	0.001	0.0828		0.0032	0.0504	0.0087		0.0008	0.0074	0.0048		0	0	0		0.0036	0.1041	0.0011		0.0015	0.0313	0		0.0018	0.1516	0
62	0.0008	0.0048	0.0772		0.003	0.043	0.013		0.0002	0.0028	0.0198		0.0002	0.001	0.0847		0.0033	0.0531	0.0096		0.0009	0.0082	0.0052		0.0001	0.0005	0.0407		0.0035	0.1071	0.0012		0.0015	0.0328	0		0.0018	0.1532	0
63	0.0009	0.0052	0.0781		0.0031	0.0453	0.0128		0.0002	0.0029	0.0211		0.0002	0.0011	0.0871		0.0035	0.0558	0.0105		0.001	0.0091	0.0055		0.0001	0.0005	0.0433		0.0034	0.11	0.0013		0.0015	0.0342	0		0.0018	0.1547	0
64	0.001	0.0058	0.0788		0.0031	0.0477	0.0125		0.0002	0.0031	0.0224		0.0002	0.0012	0.0897		0.0036	0.0586	0.0114		0.0011	0.0101	0.0059		0.0001	0.0006	0.0458		0.0033	0.1128	0.0015		0.0015	0.0357	0		0.0018	0.1562	0
65	0.0011	0.0063	0.0792		0.0031	0.0501	0.0123		0.0002	0.0032	0.0237		0.0002	0.0012	0.0928		0.0038	0.0614	0.0124		0.0013	0.0113	0.0062		0.0001	0.0006	0.0483		0.0032	0.1155	0.0016		0.0015	0.0372	0		0.0017	0.1577	0
66	0.0012	0.0069	0.0798		0.0031	0.0525	0.012		0.0002	0.0033	0.0251		0.0002	0.0013	0.0956		0.004	0.0643	0.0137		0.0014	0.0125	0.007		0.0001	0.0007	0.0512		0.003	0.1181	0.0018		0.0016	0.0386	0		0.0015	0.159	0
67	0.0013	0.0076	0.0804		0.0031	0.0548	0.0119		0.0002	0.0034	0.0265		0.0002	0.0014	0.0983		0.0041	0.0672	0.0152		0.0016	0.0139	0.0082		0.0001	0.0007	0.0546		0.0029	0.1205	0.002		0.0016	0.0402	0		0.0014	0.1602	0
68	0.0013	0.0082	0.0811		0.003	0.057	0.0117		0.0001	0.0034	0.028		0.0002	0.0015	0.1008		0.0043	0.0701	0.017		0.0017	0.0154	0.0098		0.0001	0.0008	0.0583		0.0028	0.1227	0.0023		0.0016	0.0417	0		0.0011	0.1613	0
69	0.0014	0.0089	0.0818		0.003	0.0592	0.0117		0.0001	0.0034	0.0295		0.0002	0.0015	0.1032		0.0045	0.073	0.019		0.0018	0.017	0.0118		0.0001	0.0009	0.0625		0.0026	0.1248	0.0025		0.0016	0.0432	0		0.0009	0.1621	0
70	0.0014	0.0095	0.0826		0.0029	0.0614	0.0116		0.0001	0.0035	0.0311		0.0002	0.0016	0.1054		0.0047	0.0758	0.0213		0.0019	0.0186	0.0142		0.0001	0.0009	0.0671		0.0024	0.1267	0.0028		0.0016	0.0447	0		0.0006	0.1628	0
71	0.0014	0.01	0.0837		0.0029	0.0634	0.0116		0.0001	0.0035	0.0327		0.0002	0.0017	0.108		0.0049	0.0786	0.0241		0.0021	0.0203	0.0173		0.0002	0.001	0.0728		0.0023	0.1284	0.0031		0.0016	0.0462	0		0.0004	0.1632	0
72	0.0015	0.0106	0.0852		0.0028	0.0654	0.0117		0.0001	0.0034	0.0342		0.0003	0.0017	0.1108		0.0052	0.0814	0.0274		0.0022	0.022	0.021		0.0002	0.0011	0.0795		0.0022	0.13	0.0034		0.0016	0.0477	0		0.0002	0.1634	0
73	0.0015	0.0111	0.087		0.0027	0.0672	0.0117		0.0001	0.0034	0.0357		0.0003	0.0018	0.1141		0.0057	0.0842	0.0312		0.0024	0.0238	0.0254		0.0002	0.0012	0.0872		0.0022	0.1315	0.0038		0.0016	0.0492	0		0.0001	0.1635	0
74	0.0016	0.0117	0.0891		0.0027	0.069	0.0118		0.0001	0.0034	0.0372		0.0003	0.0019	0.1177		0.0062	0.087	0.0355		0.0027	0.0256	0.0305		0.0002	0.0013	0.0959		0.0022	0.1329	0.0043		0.0016	0.0507	0		0	0.1635	0
75	0.0017	0.0123	0.0915		0.0026	0.0707	0.0119		0.0001	0.0034	0.0386		0.0003	0.0019	0.1216		0.0068	0.0898	0.0402		0.0029	0.0274	0.0362		0.0003	0.0015	0.1056		0.0022	0.1343	0.0048		0.0017	0.0523	0		0	0.1635	0
76	0.0018	0.0129	0.0946		0.0025	0.0723	0.0121		0.0001	0.0033	0.0403		0.0003	0.002	0.1257		0.0073	0.0926	0.0462		0.0031	0.0292	0.0429		0.0003	0.0016	0.1182		0.0023	0.1356	0.0053		0.0017	0.0539	0		0	0.1635	0
77	0.0019	0.0135	0.0985		0.0026	0.0738	0.0126		0.0001	0.0033	0.0422		0.0003	0.0021	0.1299		0.0078	0.0952	0.0534		0.0033	0.031	0.0506		0.0004	0.0017	0.1335		0.0023	0.1369	0.006		0.0017	0.0554	0		0	0.1635	0
78	0.002	0.014	0.103		0.0026	0.0753	0.0131		0.0001	0.0033	0.0443		0.0003	0.0021	0.1342		0.0082	0.0974	0.0618		0.0035	0.0326	0.0593		0.0004	0.0019	0.1516		0.0023	0.1382	0.0066		0.0016	0.057	0		0	0.1635	0
79	0.0021	0.0146	0.1083		0.0027	0.0768	0.0139		0.0002	0.0033	0.0466		0.0003	0.0021	0.1387		0.0086	0.0991	0.0714		0.0037	0.034	0.069		0.0004	0.002	0.1724		0.0024	0.1394	0.0074		0.0016	0.0585	0		0	0.1635	0
80	0.0022	0.0151	0.1143		0.0029	0.0784	0.0148		0.0002	0.0033	0.0491		0.0003	0.0022	0.1432		0.009	0.1002	0.0822		0.0039	0.0352	0.0797		0.0005	0.0021	0.196		0.0024	0.1405	0.0082		0.0015	0.06	0		0	0.1635	0
81	0.0024	0.0156	0.1202		0.0031	0.08	0.0156		0.0002	0.0033	0.0516		0.0003	0.0021	0.1483		0.01	0.1007	0.0947		0.0044	0.0362	0.0926		0.0006	0.0022	0.2221		0.0026	0.1416	0.0091		0.0015	0.0614	0		0	0.1635	0
82	0.0026	0.0161	0.1258		0.0035	0.0819	0.0162		0.0002	0.0034	0.0541		0.0003	0.0021	0.154		0.0117	0.1012	0.1089		0.0052	0.0372	0.1077		0.0007	0.0022	0.2504		0.0031	0.1429	0.0101		0.0017	0.0629	0		0	0.1636	0
83	0.0028	0.0167	0.1314		0.0039	0.084	0.0168		0.0003	0.0034	0.0566		0.0003	0.0021	0.1601		0.014	0.1021	0.1248		0.0063	0.0385	0.125		0.0008	0.0024	0.2812		0.0038	0.1445	0.0111		0.002	0.0647	0		0	0.1636	0
84	0.0031	0.0173	0.1368		0.0044	0.0865	0.0172		0.0003	0.0035	0.0591		0.0004	0.0021	0.1668		0.0171	0.1037	0.1425		0.0077	0.0401	0.1445		0.001	0.0025	0.3143		0.0046	0.1466	0.0123		0.0024	0.0668	0		0	0.1636	0
85	0.0035	0.0182	0.142		0.0051	0.0895	0.0175		0.0003	0.0036	0.0616		0.0004	0.0022	0.174		0.0208	0.1063	0.1618		0.0094	0.0421	0.1662		0.0012	0.0027	0.3498		0.0057	0.1494	0.0135		0.003	0.0693	0		0	0.1636	0
86	0.0039	0.0191	0.1471		0.0056	0.0929	0.0178		0.0003	0.0037	0.0642		0.0005	0.0022	0.1806		0.0248	0.11	0.1834		0.0114	0.0446	0.1911		0.0014	0.0029	0.3884		0.0066	0.1528	0.0149		0.0034	0.0723	0		0	0.1636	0
87	0.0042	0.0202	0.1521		0.0061	0.0966	0.0181		0.0003	0.0037	0.067		0.0005	0.0023	0.1866		0.0291	0.1144	0.2072		0.0138	0.0476	0.2192		0.0017	0.0032	0.4301		0.0074	0.1567	0.0164		0.0038	0.0756	0		0	0.1636	0
88	0.0046	0.0213	0.157		0.0065	0.1007	0.0183		0.0003	0.0038	0.0699		0.0006	0.0024	0.1919		0.0337	0.1193	0.2332		0.0164	0.0509	0.2506		0.002	0.0035	0.4749		0.0081	0.1609	0.018		0.0039	0.0792	0		0	0.1636	0
89	0.0049	0.0226	0.1618		0.0068	0.105	0.0185		0.0004	0.0039	0.0729		0.0006	0.0025	0.1965		0.0386	0.1245	0.2614		0.0194	0.0545	0.2852		0.0023	0.0038	0.5228		0.0086	0.1653	0.0197		0.004	0.0828	0		0.0001	0.1637	0
90	0.0053	0.0239	0.1664		0.007	0.1094	0.0187		0.0004	0.0039	0.0761		0.0006	0.0026	0.2005		0.0438	0.1298	0.2918		0.0227	0.0581	0.323		0.0027	0.0041	0.5738		0.0089	0.1697	0.0216		0.004	0.0865	0		0.0001	0.1638	0
91	0.0057	0.0252	0.1712		0.0073	0.1139	0.019		0.0004	0.004	0.0794		0.0007	0.0028	0.2047		0.05	0.1349	0.3258		0.027	0.0619	0.3671		0.0032	0.0045	0.631		0.0094	0.1741	0.0236		0.004	0.0901	0		0.0001	0.1639	0
92	0.0062	0.0266	0.1762		0.0076	0.1185	0.0192		0.0004	0.0041	0.083		0.0007	0.0029	0.2092		0.057	0.1401	0.3633		0.0322	0.066	0.4174		0.0038	0.0049	0.6944		0.01	0.1785	0.0259		0.0041	0.0938	0		0.0002	0.164	0
93	0.0067	0.0281	0.1814		0.008	0.1233	0.0194		0.0004	0.0041	0.0866		0.0008	0.003	0.2139		0.0648	0.1452	0.4043		0.0385	0.0705	0.4739		0.0046	0.0053	0.7641		0.0106	0.1829	0.0284		0.0043	0.0976	0		0.0002	0.1642	0
94	0.0072	0.0297	0.1868		0.0084	0.1283	0.0196		0.0005	0.0042	0.0905		0.0008	0.0031	0.2188		0.0736	0.1503	0.4488		0.0457	0.0752	0.5366		0.0054	0.0058	0.84		0.0114	0.1874	0.0312		0.0046	0.1016	0		0.0002	0.1643	0
95	0.0078	0.0313	0.1923		0.0088	0.1335	0.0199		0.0005	0.0043	0.0945		0.0008	0.0032	0.2239		0.0833	0.1554	0.4968		0.0539	0.08	0.6055		0.0063	0.0063	0.9221		0.0123	0.192	0.0342		0.0049	0.1058	0		0.0002	0.1645	0
96	0.0078	0.0313	0.1923		0.0088	0.1335	0.0199		0.0005	0.0043	0.0945		0.0008	0.0032	0.2239		0.0833	0.1554	0.4968		0.0539	0.08	0.6055		0.0063	0.0063	0.9221		0.0123	0.192	0.0342		0.0049	0.1058	0		0.0002	0.1645	0
97	0.0078	0.0313	0.1923		0.0088	0.1335	0.0199		0.0005	0.0043	0.0945		0.0008	0.0032	0.2239		0.0833	0.1554	0.4968		0.0539	0.08	0.6055		0.0063	0.0063	0.9221		0.0123	0.192	0.0342		0.0049	0.1058	0		0.0002	0.1645	0
98	0.0078	0.0313	0.1923		0.0088	0.1335	0.0199		0.0005	0.0043	0.0945		0.0008	0.0032	0.2239		0.0833	0.1554	0.4968		0.0539	0.08	0.6055		0.0063	0.0063	0.9221		0.0123	0.192	0.0342		0.0049	0.1058	0		0.0002	0.1645	0
99	0.0078	0.0313	0.1923		0.0088	0.1335	0.0199		0.0005	0.0043	0.0945		0.0008	0.0032	0.2239		0.0833	0.1554	0.4968		0.0539	0.08	0.6055		0.0063	0.0063	0.9221		0.0123	0.192	0.0342		0.0049	0.1058	0		0.0002	0.1645	0
100	0.0078	0.0313	0.1923		0.0088	0.1335	0.0199		0.0005	0.0043	0.0945		0.0008	0.0032	0.2239		0.0833	0.1554	0.4968		0.0539	0.08	0.6055		0.0063	0.0063	0.9221		0.0123	0.192	0.0342		0.0049	0.1058	0		0.0002	0.1645	0

## Sheet: Input-Disabilities 
GBD 2010 Health states									GBD 2010 Sequelae Distribution
Health States	Estimate	LCI	HCI	SE	alpha 1	alpha 2	Severity Distribution		Male	%	LCI	HCI	SE	ALPHA1	ALPHA2	%	LCI	HCI	SE	ALPHA1	ALPHA2
Heart failure: mild	0.037	0.021	0.058	0.00943878	14.7608	384.181	0.23		Myocardial infarction due to ischemic heart disease	0.00481303	0.00310937	0.00701048	0.000995181	23.2728	4812.1	0.00352692	0.00221613	0.00513438	0.000744452	22.3622	6318.07
Heart failure: moderate	0.07	0.044	0.102	0.0147959	20.7459	275.624	0.22		Angina due to ischemic heart disease	0.840964	0.369198	1.66044	0.329398	70.4608	13.2416	0.872923	0.381617	1.72914	0.343755	88.5788	12.918
Heart failure: severe	0.186	0.128	0.261	0.0339286	24.2775	106.247	0.55		Heart failure due to ischemic heart disease	0.154223	0.088762	0.244142	0.0396377	12.6495	69.3713	0.123551	0.0714241	0.20105	0.0330679	12.1114	85.9165
Acute myocardial infarction: days 1-2	0.422	0.284	0.566	0.0719388	19.4676	26.6642	0.0164007		Uncomplicated diabetes mellitus	0.647834	0.548608	0.742994	0.0495883	59.4579	32.3216	0.628327	0.526991	0.725807	0.0507185	56.4142	33.3706
Acute myocardial infarction: days 3-28	0.056	0.035	0.082	0.0119898	20.5372	346.199	0.00140703		Diabetic neuropathy	0.352166	0.274974	0.449228	0.0444526	40.3075	74.1484	0.371673	0.284533	0.475642	0.0487523	36.1473	61.1083
Angina pectoris: mild	0.037	0.022	0.058	0.00918367	15.5944	405.875	0.390048
Angina pectoris: moderate	0.066	0.043	0.095	0.0132653	23.0547	326.258	0.307947
Angina pectoris: severe	0.167	0.109	0.234	0.0318878	22.68	113.129	0.24098
IHD Heart failure: mild	0.037	0.021	0.058	0.00943878	14.7608	384.181	1.15955
IHD Heart failure: moderate	0.07	0.044	0.102	0.0147959	20.7459	275.624	0.644226
IHD Heart failure: severe	0.186	0.128	0.261	0.0339286	24.2775	106.247	0
Stroke: Long-term consequence, moderate plus cognition problems	0.312	0.211	0.433	0.0566327	20.5696	45.3586
Generic uncomplicated disease: worry and daily medication	0.031	0.017	0.05	0.00841837	13.1089	409.758
Diabetic neuropathy	0.099	0.066	0.145	0.0201531	21.6437	196.979
Musculoskeletal problems: legs, mild	0.023	0.013	0.039	0.00663265	11.7253	498.071
Musculoskeletal problems: legs, moderate	0.079	0.053	0.115	0.0158163	22.8985	266.956
Musculoskeletal problems: legs, severe	0.171	0.117	0.24	0.0313776	24.4502	118.533
Cancer: diagnosis and primary therapy	0.294	0.199	0.411	0.0540816	20.5701	49.3962	Cancer Incidence( apply to all)
Cancer: metastatic	0.484	0.33	0.643	0.0798469	18.4754	19.6969
Mastectomy	0.038	0.022	0.059	0.00943878	15.5543	393.77	breast cancer between
Stoma	0.086	0.055	0.131	0.0193878	17.8981	190.219	for prevalence of colorectal cancer
Terminal phase: with medication (for cancers, end-stage kidney or liver disease)	0.508	0.348	0.67	0.0821429	18.3091	17.7324	cancer Mort (Apply to all)
Terminal phase: without medication (for cancers, end-stage kidney or liver disease)	0.519	0.356	0.683	0.0834184	18.1	16.7748
Average Disability weigth calculations
Diabetes									Average DW by Disease
									Disease	Gender	DW
Sequalea	DW (Ersatz)	Distribution Male	Distribution Female						Diabetes	male	0.0549473
Uncomplicated	0.031	0.647834	0.628327						Diabetes	female	0.0562738
Neuropathy	0.099	0.352166	0.371673						stroke	both	0.312
									HHD	bth	0.12621
Stroke									IHD	male	0.0766447
									IHD	female	0.0763437
stroke	DW (Ersatz)								OA	both	0.04108
	0.312
HHD
Severity	DW( Ersatz)	distribution of severity
Mild	0.037	0.23
moderate	0.07	0.22
severe	0.186	0.55
IHD
sequelae	Severity Levels	DW (Ersatz)	sequelae	Average DW sequalea	Severity distribution	Gender	conditional	Ersatz
MI	1-2 days	0.422	MI	0.000538454	M MI	0.00481303	0.00481303	0.00481303
	3-28 days	0.056	Angina	0.075	M Angina	0.841802	0.841094	0.841094
Angina	mild	0.037	Heart Failure	0.0879991	M Heart Failure	0.154223	0.154093	0.154093
	moderate	0.066					1	1
	severe	0.167			F MI	0.00352692	0.00352692	0.00352692
Heart Failure	mild	0.037			F Angina	0.872725	0.872898	0.872898
	moderate	0.07	temp/ErConditional('Input-LifeTable'!$H$11,ErBeta(F14,G14))		F Heart Failure	0.123551	0.123575	0.123575
	severe	0.186					1	1
OA
Severity DW	DW( Ersatz)	distribution of severity	conditional	Ersatz
Mild	0.023	0.71	0.71	0.71
moderate	0.079	0.27	0.27	0.27
severe	0.171	0.02	0.02	0.02
			1	1
Sequelae distribution	Percentage	LCI	HCI	SE	ALPHA1	ALPHA2
mild	0.71	0.56	0.83	0.0688776	30.1048	12.2963
Moderate	0.27	0.16	0.42	0.0663265	11.8269	31.9766
Severe	0.02	0.01	0.03	0.00510204	15.0391	736.915
Cancers
Average DW of Cancer stages				Stage Duration
Kidney cancer	Incidence	0.294		Incidence	0.5
	In between	0.031		Mortality	0.5
	Mortality	0.508
Colorectal cancer	Incidence	0.294
	In between	0.086
	Mortality	0.508
Breast cancer	Incidence	0.294
	In between	0.038
	Mortality	0.508
Endometrial cancer	Incidence	0.294
	In between	0.031
	Mortality	0.508

## Sheet: Input-RR
Disease		Per 5 Kg/m2 of BMI increase in relative risk
		Source: JAMA publication (GBD 2010)			Location	\2010 Obesity Data\Model Inputs\[RRs.xlsx]INPUT-RR'!$B$15
	Males 25-29	Males 30-34	Males 35-39	Males40-44	Males 45-44	Males 50-54	Males55-59	Males 60-64	Males65-69	Males 70-74	Males 75-79	Males 80+		Females 25-29	Females 30-34	Females 35-39	Females40-44	Females 45-44	Females 50-54	Females55-59	Females 60-64	females65-69	Females 70-74	Females 75-79	Females 80+
CANCERS
Colorectal cancer
Input RR - mean	1.2	1.2	1.2	1.2	1.2	1.2	1.2	1.2	1.2	1.2	1.2	1.2		1.07	1.07	1.07	1.07	1.07	1.07	1.07	1.07	1.07	1.07	1.07	1.07
SE(ln(RR)]	0.0148234	0.0148234	0.0148234	0.0148234	0.0148234	0.0148234	0.0148234	0.0148234	0.0148234	0.0148234	0.0148234	0.0148234		0.0213699	0.0213699	0.0213699	0.0213699	0.0213699	0.0213699	0.0213699	0.0213699	0.0213699	0.0213699	0.0213699	0.0213699
Interval (LL)	1.17	1.17	1.17	1.17	1.17	1.17	1.17	1.17	1.17	1.17	1.17	1.17		1.03	1.03	1.03	1.03	1.03	1.03	1.03	1.03	1.03	1.03	1.03	1.03
Interval (UL)	1.24	1.24	1.24	1.24	1.24	1.24	1.24	1.24	1.24	1.24	1.24	1.24		1.12	1.12	1.12	1.12	1.12	1.12	1.12	1.12	1.12	1.12	1.12	1.12
Used in model	1	1.2	1.2	1.2	1.2	1.2	1.2	1.2	1.2	1.2	1.2	1.2		1	1.07	1.07	1.07	1.07	1.07	1.07	1.07	1.07	1.07	1.07	1.07
Random factor	0													0
Breast cancer
Input RR - mean														1.12	1.12	1.12	1.12	1.12	1.12	1.12	1.12	1.12	1.12	1.12	1.12
SE(ln(RR)]														0.0182293	0.0182293	0.0182293	0.0182293	0.0182293	0.0182293	0.0182293	0.0182293	0.0182293	0.0182293	0.0182293	0.0182293
Interval (LL)														1.08	1.08	1.08	1.08	1.08	1.08	1.08	1.08	1.08	1.08	1.08	1.08
Interval (UL)														1.16	1.16	1.16	1.16	1.16	1.16	1.16	1.16	1.16	1.16	1.16	1.16
Used in model														1	1.12	1.12	1.12	1.12	1.12	1.12	1.12	1.12	1.12	1.12	1.12
Random factor														0
Endometrial cancer
Input RR - mean
SE(ln(RR)]														1.59	1.59	1.59	1.59	1.59	1.59	1.59	1.59	1.59	1.59	1.59	1.59
Interval (LL)														0.0289104	0.0289104	0.0289104	0.0289104	0.0289104	0.0289104	0.0289104	0.0289104	0.0289104	0.0289104	0.0289104	0.0289104
Interval (UL)														1.5	1.5	1.5	1.5	1.5	1.5	1.5	1.5	1.5	1.5	1.5	1.5
Used in model														1.68	1.68	1.68	1.68	1.68	1.68	1.68	1.68	1.68	1.68	1.68	1.68
Random factor														1	1.63664	1.63664	1.63664	1.63664	1.63664	1.63664	1.63664	1.63664	1.63664	1.63664	1.63664
														0
Kidney cancer
Input RR - mean	1.24	1.24	1.24	1.24	1.24	1.24	1.24	1.24	1.24	1.24	1.24	1.24		1.34	1.34	1.34	1.34	1.34	1.34	1.34	1.34	1.34	1.34	1.34	1.34
SE(ln(RR)]	0.0409037	0.0409037	0.0409037	0.0409037	0.0409037	0.0409037	0.0409037	0.0409037	0.0409037	0.0409037	0.0409037	0.0409037		0.0343191	0.0343191	0.0343191	0.0343191	0.0343191	0.0343191	0.0343191	0.0343191	0.0343191	0.0343191	0.0343191	0.0343191
Interval (LL)	1.15	1.15	1.15	1.15	1.15	1.15	1.15	1.15	1.15	1.15	1.15	1.15		1.25	1.25	1.25	1.25	1.25	1.25	1.25	1.25	1.25	1.25	1.25	1.25
Interval (UL)	1.35	1.35	1.35	1.35	1.35	1.35	1.35	1.35	1.35	1.35	1.35	1.35		1.43	1.43	1.43	1.43	1.43	1.43	1.43	1.43	1.43	1.43	1.43	1.43
Used in model	1	1.24	1.24	1.24	1.24	1.24	1.24	1.24	1.24	1.24	1.24	1.24		1	1.34	1.34	1.34	1.34	1.34	1.34	1.34	1.34	1.34	1.34	1.34
Random factor	0							0						0
Osteoarthritis Hip
Input RR - mean	1.11	1.11	1.11	1.11	1.11	1.11	1.11	1.11	1.11	1.11	1.11	1.11		1.11	1.11	1.11	1.11	1.11	1.11	1.11	1.11	1.11	1.11	1.11	1.11
SE(ln(RR)]	0.0229977	0.0229977	0.0229977	0.0229977	0.0229977	0.0229977	0.0229977	0.0229977	0.0229977	0.0229977	0.0229977	0.0229977		0.0229977	0.0229977	0.0229977	0.0229977	0.0229977	0.0229977	0.0229977	0.0229977	0.0229977	0.0229977	0.0229977	0.0229977
Interval (LL)	1.06	1.06	1.06	1.06	1.06	1.06	1.06	1.06	1.06	1.06	1.06	1.06		1.06	1.06	1.06	1.06	1.06	1.06	1.06	1.06	1.06	1.06	1.06	1.06
Interval (UL)	1.16	1.16	1.16	1.16	1.16	1.16	1.16	1.16	1.16	1.16	1.16	1.16		1.16	1.16	1.16	1.16	1.16	1.16	1.16	1.16	1.16	1.16	1.16	1.16
Used in model	1	1.11	1.11	1.11	1.11	1.11	1.11	1.11	1.11	1.11	1.11	1.11		1	1.11	1.11	1.11	1.11	1.11	1.11	1.11	1.11	1.11	1.11	1.11
Random factor	0													0
Osteoarthritis Knee
Input RR - mean	2.01	2.01	2.01	2.01	2.01	2.01	2.01	2.01	2.01	2.01	2.01	2.01		2.01	2.01	2.01	2.01	2.01	2.01	2.01	2.01	2.01	2.01	2.01	2.01
SE(ln(RR)]	0.132621	0.132621	0.132621	0.132621	0.132621	0.132621	0.132621	0.132621	0.132621	0.132621	0.132621	0.132621		0.132621	0.132621	0.132621	0.132621	0.132621	0.132621	0.132621	0.132621	0.132621	0.132621	0.132621	0.132621
Interval (LL)	1.54	1.54	1.54	1.54	1.54	1.54	1.54	1.54	1.54	1.54	1.54	1.54		1.54	1.54	1.54	1.54	1.54	1.54	1.54	1.54	1.54	1.54	1.54	1.54
Interval (UL)	2.59	2.59	2.59	2.59	2.59	2.59	2.59	2.59	2.59	2.59	2.59	2.59		2.59	2.59	2.59	2.59	2.59	2.59	2.59	2.59	2.59	2.59	2.59	2.59
Used in model	1	2.01	2.01	2.01	2.01	2.01	2.01	2.01	2.01	2.01	2.01	2.01		1	2.01	2.01	2.01	2.01	2.01	2.01	2.01	2.01	2.01	2.01	2.01
Random factor	0													0
IHD
Input RR - mean	1.85	1.78	1.71	1.65	1.59	1.53	1.48	1.42	1.37	1.32	1.27	1.2		1.85	1.78	1.71	1.65	1.59	1.53	1.48	1.42	1.37	1.32	1.27	1.2
SE(ln(RR)]	0.023522	0.0215708	0.0193464	0.0185611	0.0160494	0.0149614	0.0137927	0.0125338	0.0111741	0.0115975	0.00803537	0.00635142		0.023522	0.0215708	0.0193464	0.0185611	0.0160494	0.0149614	0.0137927	0.0125338	0.0111741	0.0115975	0.00803537	0.00635142
Interval (LL)	1.76	1.7	1.65	1.59	1.54	1.49	1.44	1.39	1.34	1.29	1.25	1.19		1.76	1.7	1.65	1.59	1.54	1.49	1.44	1.39	1.34	1.29	1.25	1.19
Interval (UL)	1.93	1.85	1.78	1.71	1.64	1.58	1.52	1.46	1.4	1.35	1.29	1.22		1.93	1.85	1.78	1.71	1.64	1.58	1.52	1.46	1.4	1.35	1.29	1.22
Used in model	1	1.78	1.71	1.65	1.59	1.53	1.48	1.42	1.37	1.32	1.27	1.2		1	1.78	1.71	1.65	1.59	1.53	1.48	1.42	1.37	1.32	1.27	1.2
Random factor	0													0
Hypertensive HD
Input RR - mean	4.03	3.7	3.4	3.12	2.87	2.64	2.42	2.23	2.04	1.88	1.73	1.52		4.03	3.7	3.4	3.12	2.87	2.64	2.42	2.23	2.04	1.88	1.73	1.52
SE(ln(RR)]	0.145658	0.13659	0.12875	0.11886	0.110004	0.10145	0.0926331	0.084669	0.0748336	0.0663343	0.0575861	0.0434555		0.145658	0.13659	0.12875	0.11886	0.110004	0.10145	0.0926331	0.084669	0.0748336	0.0663343	0.0575861	0.0434555
Interval (LL)	3	2.81	2.62	2.46	2.3	2.15	2.01	1.88	1.76	1.65	1.54	1.4		3	2.81	2.62	2.46	2.3	2.15	2.01	1.88	1.76	1.65	1.54	1.4
Interval (UL)	5.31	4.8	4.34	3.92	3.54	3.2	2.89	2.62	2.36	2.14	1.93	1.66		5.31	4.8	4.34	3.92	3.54	3.2	2.89	2.62	2.36	2.14	1.93	1.66
Used in model	1	3.7	3.4	3.12	2.87	2.64	2.42	2.23	2.04	1.88	1.73	1.52		1	3.7	3.4	3.12	2.87	2.64	2.42	2.23	2.04	1.88	1.73	1.52
Random factor	0													0
Stoke
Input RR - mean	1.88	1.81	1.74	1.68	1.61	1.55	1.49	1.44	1.38	1.33	1.28	1.21		1.88	1.81	1.74	1.68	1.61	1.55	1.49	1.44	1.38	1.33	1.28	1.21
SE(ln(RR)]	0.0514642	0.0493465	0.0467779	0.0426158	0.0395686	0.0360357	0.0340641	0.0300467	0.0276554	0.0248611	0.0218509	0.0168724		0.0514642	0.0493465	0.0467779	0.0426158	0.0395686	0.0360357	0.0340641	0.0300467	0.0276554	0.0248611	0.0218509	0.0168724
Interval (LL)	1.7	1.64	1.59	1.54	1.49	1.45	1.4	1.36	1.31	1.27	1.23	1.17		1.7	1.64	1.59	1.54	1.49	1.45	1.4	1.36	1.31	1.27	1.23	1.17
Interval (UL)	2.08	1.99	1.91	1.82	1.74	1.67	1.6	1.53	1.46	1.4	1.34	1.25		2.08	1.99	1.91	1.82	1.74	1.67	1.6	1.53	1.46	1.4	1.34	1.25
Used in model	1	1.81	1.74	1.68	1.61	1.55	1.49	1.44	1.38	1.33	1.28	1.21		1	1.81	1.74	1.68	1.61	1.55	1.49	1.44	1.38	1.33	1.28	1.21
Random factor	0													0
NIDDM
Input RR - mean	4.84	4.39	3.99	3.62	3.29	2.99	2.72	2.47	2.24	2.04	1.85	1.61		4.84	4.39	3.99	3.62	3.29	2.99	2.72	2.47	2.24	2.04	1.85	1.61
SE(ln(RR)]	0.16664	0.156504	0.146293	0.136725	0.126686	0.116376	0.105744	0.0958194	0.0862201	0.0762872	0.0658439	0.0491181		0.16664	0.156504	0.146293	0.136725	0.126686	0.116376	0.105744	0.0958194	0.0862201	0.0762872	0.0658439	0.0491181
Interval (LL)	3.45	3.2	2.97	2.75	2.55	2.37	2.2	2.04	1.89	1.75	1.63	1.46		3.45	3.2	2.97	2.75	2.55	2.37	2.2	2.04	1.89	1.75	1.63	1.46
Interval (UL)	6.63	5.91	5.27	4.7	4.19	3.74	3.33	2.97	2.65	2.36	2.11	1.77		6.63	5.91	5.27	4.7	4.19	3.74	3.33	2.97	2.65	2.36	2.11	1.77
Used in model	1	4.39	3.99	3.62	3.29	2.99	2.72	2.47	2.24	2.04	1.85	1.61		1	4.39	3.99	3.62	3.29	2.99	2.72	2.47	2.24	2.04	1.85	1.61
Random factor	0													0
Adjustment factors-BMI
Active? ( 1=yes, 0= no)	0
IHD	0.89
Ischaemic stroke	0.89
T2DM	1
BrCa	0.92
Colon Ca	0.92

## Sheet: RR_Adjustment
Adjustment factors for the relative risks when using both PA and BMI as inputs
From: Cobiac L, Vos T, Veerman L. Cost-effectiveness of Weight Watchers and the Lighten Up to a Healthy Lifestyle program. Aust N Z J Public Health. 2010 Jun;34(3):240-7. doi:10.1111/j.1753-6405.2010.00520.x.
												From table 2. Cobiac et al 2010
												Adjustment factors
													PA	BMI
												IHD	0.77	0.89
												Ischaemic stroke	0.77	0.89
												T2DM	0.69	1
												BrCa	0.87	0.92
												Colon Ca	0.87	0.92
												Apply adjustment 1= yes, 0= no
												SWITCH		0

## Sheet: Input-LifeTable
Inputs	Source	pathway
Population 2010	ABS report 3101 Table 59	S:\SPH-BurdenOfDisease\Common\Common modelling files\Mortality and population
mortality rate 2010	ABS report 3302 Table 1	S:\SPH-BurdenOfDisease\Common\Common modelling files\Mortality and population
PYLD	All caused YLD GBD 2010	S:\SPH-BurdenOfDisease\Common\Common modelling files\Obesity model inputs/All Causes PYLD_Inter-ExtraPolation
sex	age	mortality rate (per 1)	popn 2010 (number)	Multicohort age groups	Pyld rate		Random effect calculation
male	0	0.0048307	152773		0.0310516
male	1	0.000215652	150573		0.0333558		lowest Mid age	2	# of age groups	34
male	2	0.000215652	149392	746322	0.0358309		Highest Mid Age	97
male	3	0.00021285	147633		0.0384897		Boolean for drawing from distributions
male	4	0.000194196	145951		0.0413457	Boolean	TRUE	TRUE
male	5	0.000167062	142049		0.0444137	Determines the commencing age	1	1 & 5-year cohorts
male	6	0.000140254	139854		0.0475812					Total population
male	7	0.000118927	137922	697910	0.0509746		index	group #	Start age	Males	Females
male	8	0.000104995	137848		0.05461		1	1	2	746322	707690
male	9	9.79173e-05	140237		0.0585046		2	2	3	147633	139506
male	10	9.74775e-05	140433		0.0626771		3	3	4	145951	138539
male	11	0.000104677	141070		0.0653591		4	4	5	142049	134034
male	12	0.000122532	141551	710019	0.0681559		5	5	6	139854	132246
male	13	0.000156697	142884		0.0710724		6	6	7	137922	131390
male	14	0.000212274	144081		0.0741137		7	7	8	137848	131455
male	15	0.000292945	147354		0.0772852		8	8	9	140237	133147
male	16	0.000396053	146978		0.0788682		9	9	10	140433	134150
male	17	0.000504457	147964	749321	0.0804837		10	10	11	141070	134342
male	18	0.000588165	150568		0.0821322		11	11	12	141551	133981
male	19	0.000635596	156457		0.0838145		12	12	13	142884	135880
male	20	0.000651245	163224		0.0855313		13	13	14	144081	136132
male	21	0.000647242	163174		0.0876289		14	14	15	147354	139145
male	22	0.000638297	163172	824068	0.0897779		15	15	16	146978	138970
male	23	0.000636425	165837		0.0919797		16	16	17	147964	140235
male	24	0.000643287	168661		0.0942354		17	17	18	150568	143032
male	25	0.000658291	169015		0.0965465		18	18	19	156457	149345
male	26	0.000681099	167310		0.0980216		19	19	22	489570	464052
male	27	0.000711547	167449	826369	0.0995192		20	20	27	826369	800887
male	28	0.000749406	162884		0.10104		21	21	32	749576	748621
male	29	0.000793701	159711		0.102584		22	22	37	794307	806239
male	30	0.000842995	154197		0.104151		23	23	42	762854	774248
male	31	0.000895413	151150		0.10546		24	24	47	770567	784237
male	32	0.000948536	148036	749576	0.106785		25	25	52	723754	736829
male	33	0.00100007	147820		0.108127		26	26	57	648777	659626
male	34	0.00105032	148373		0.109485		27	27	62	597038	597346
male	35	0.00110052	150829		0.110861		28	28	67	451241	457154
male	36	0.00115224	153988		0.112489		29	29	72	344030	360864
male	37	0.00120734	158001	794307	0.114142		30	30	77	253763	296045
male	38	0.00126794	164585		0.115818		31	31	82	186331	250653
male	39	0.00133605	166904		0.117519		32	32	87	96198	166945
male	40	0.00141398	159027		0.119245		33	33	92	29269	67118
male	41	0.0015045	156468		0.121527		34	34	97	5592	18529
male	42	0.00161106	151063	762854	0.123852
male	43	0.0017369	148254		0.126221
male	44	0.00188164	148042		0.128636
male	45	0.00204311	149489		0.131097
male	46	0.00221787	154198		0.133584
male	47	0.00240083	155618	770567	0.136119
male	48	0.00258704	156226		0.138701
male	49	0.00277879	155036		0.141333
male	50	0.00298161	149973		0.144014
male	51	0.00320274	147836		0.147211
male	52	0.00345145	144103	723754	0.150479
male	53	0.00373715	141595		0.153819
male	54	0.00406118	140247		0.157234
male	55	0.0044215	135456		0.160724
male	56	0.00481419	131310		0.163815
male	57	0.00523292	130515	648777	0.166965
male	58	0.00567211	126550		0.170176
male	59	0.00613985	124946		0.173449
male	60	0.00665118	123008		0.176784
male	61	0.00722572	119820		0.180497
male	62	0.00788895	121483	597038	0.184288
male	63	0.00866849	125896		0.188159
male	64	0.00957525	106831		0.192111
male	65	0.0106133	101678		0.196146
male	66	0.0117831	96786		0.200265
male	67	0.0130795	87187	451241	0.204471
male	68	0.0144956	85844		0.208766
male	69	0.0160448	79746		0.21315
male	70	0.0177503	76802		0.217692
male	71	0.0196411	72695		0.2234
male	72	0.0217539	68395	344030	0.229257
male	73	0.0241333	65288		0.235267
male	74	0.0268297	60850		0.241435
male	75	0.0299037	55798		0.247765
male	76	0.0334296	52936		0.250186
male	77	0.0374996	50226	253763	0.255627
male	78	0.0422153	47819		0.261187
male	79	0.0476441	46984		0.266868
male	80	0.0538346	44405		0.272672
male	81	0.06082	40631		0.278603
male	82	0.0686091	37488	186331	0.284662
male	83	0.077202	33628		0.290853
male	84	0.0866806	30179		0.297179
male	85	0.0971721	26167		0.303643
male	86	0.108834	22243		0.310247
male	87	0.121863	18802	96198	0.316995
male	88	0.136461	16090		0.323889
male	89	0.15268	12896		0.330934
male	90	0.170477	10175		0.338131
male	91	0.189732	6772		0.345486
male	92	0.210222	5189	29269	0.353
male	93	0.231672	4091		0.360678
male	94	0.253968	3042		0.368522
male	95	0.277	2110		0.376537
male	96	0.301	1478		0.384727
male	97	0.301	1018	5592	0.393095
male	98	0.301	592		0.401644
male	99	0.301	394		0.41038
male	100	1	525	525	0.419305
female	0	0.00339407	144664		0.0281441
female	1	0.000174059	142837		0.0300242
female	2	0.000174059	142144	707690	0.0320299
female	3	0.000171922	139506		0.0341696
female	4	0.000157459	138539		0.0364522
female	5	0.000135837	134034		0.0388873
female	6	0.000113658	132246		0.0431569
female	7	9.49772e-05	131390	662272	0.0478953
female	8	8.15792e-05	131455		0.0531539
female	9	7.3302e-05	133147		0.0589898
female	10	6.93428e-05	134150		0.0654665
female	11	6.94701e-05	134342		0.0689724
female	12	7.41424e-05	133981	674485	0.0726661
female	13	8.47355e-05	135880		0.0765575
female	14	0.00010258	136132		0.0806574
female	15	0.00012804	139145		0.0849768
female	16	0.000160284	138970		0.0867333
female	17	0.000195737	140235	710727	0.088526
female	18	0.000227021	143032		0.0903558
female	19	0.000248548	149345		0.0922235
female	20	0.000260627	154423		0.0941297
female	21	0.000265827	154739		0.0962477
female	22	0.000267825	154890	780986	0.0984134
female	23	0.000270599	157183		0.100628
female	24	0.000276022	159751		0.102892
female	25	0.000283798	162068		0.105207
female	26	0.000293538	161397		0.107026
female	27	0.000304826	161898	800887	0.108877
female	28	0.000317214	158695		0.110759
female	29	0.000330805	156829		0.112675
female	30	0.000346375	152755		0.114623
female	31	0.000364874	150404		0.116073
female	32	0.000387465	148230	748621	0.117543
female	33	0.000415566	148194		0.11903
female	34	0.000449919	149038		0.120537
female	35	0.000490272	151623		0.122062
female	36	0.000536067	155729		0.123603
female	37	0.000586345	160560	806239	0.125164
female	38	0.000639665	167723		0.126744
female	39	0.000695388	170604		0.128343
female	40	0.000754203	160907		0.129964
female	41	0.000817121	159379		0.131824
female	42	0.000885465	153224	774248	0.133712
female	43	0.000960898	150333		0.135626
female	44	0.00104468	150405		0.137568
female	45	0.0011374	152475		0.139538
female	46	0.00123957	156573		0.141719
female	47	0.00135167	158778	784237	0.143933
female	48	0.00147406	158341		0.146182
female	49	0.0016068	158070		0.148467
female	50	0.00174953	153292		0.150787
female	51	0.00190154	150580		0.153141
female	52	0.00206169	147447	736829	0.155533
female	53	0.00222845	143942		0.157961
female	54	0.00240239	141568		0.160428
female	55	0.00258706	138188		0.162933
female	56	0.00278726	134152		0.165316
female	57	0.00300914	132738	659626	0.167734
female	58	0.00326029	127984		0.170187
female	59	0.00354547	126564		0.172676
female	60	0.00386497	124281		0.175202
female	61	0.0042179	120500		0.178175
female	62	0.00460201	121018	597346	0.181199
female	63	0.0050137	125586		0.184274
female	64	0.00545751	105961		0.187401
female	65	0.0059501	102511		0.190581
female	66	0.00651408	97988		0.193816
female	67	0.00717937	88757	457154	0.197105
female	68	0.00798492	86697		0.20045
female	69	0.00895639	81201		0.203852
female	70	0.0100944	78303		0.212507
female	71	0.0113883	75342		0.216342
female	72	0.0128122	71540	360864	0.220245
female	73	0.0143215	68864		0.224219
female	74	0.015908	66815		0.228264
female	75	0.0176279	63246		0.232383
female	76	0.0195665	60096		0.24033
female	77	0.0218434	58557	296045	0.245056
female	78	0.0246223	56731		0.249875
female	79	0.0280384	57415		0.254788
female	80	0.0321605	55623		0.259798
female	81	0.0370428	52731		0.264907
female	82	0.0427129	50552	250653	0.270116
female	83	0.0491575	47181		0.275427
female	84	0.0564052	44566		0.280843
female	85	0.0645794	41343		0.286365
female	86	0.073841	37101		0.291996
female	87	0.084394	33209	166945	0.297738
female	88	0.096492	29724		0.303593
female	89	0.110298	25568		0.309562
female	90	0.125791	20650		0.315649
female	91	0.142829	15091		0.321856
female	92	0.16112	12619	67118	0.328185
female	93	0.180211	10502		0.334638
female	94	0.200001	8256		0.341219
female	95	0.221	6638		0.347928
female	96	0.244	4756		0.35477
female	97	0.244	3319	18529	0.361746
female	98	0.244	2289		0.368859
female	99	0.244	1527		0.376112
female	100	1	2418	2418	0.383508

## Sheet: Input-Cost_Offsets
Costs
Source	AIHW 2001 inflated to 2010
Location	S:\SPH-BurdenOfDisease\Common\Common modelling files\Health care costs.updated\Health care costs updated 2010
	Tab: Interpolation
sex	age	Colon Cancer	Breast Cancer	Endometrial Cancer	Kidney Cancer	Ischaemic Heart Disease	Stroke	Hypertensive Heart Disease	Diabetes	Osteoarthritis	All other costs
unit		$/incident case	$/incident case	$/incident case	$/incident case	$/prevalent case	$/prevalent case	$/prevalent case	$/prevalent case	$/prevalent case	$/person
										609.374
male	<55	21492.4	0	0	20027.8	3640.2	2737.68	16101.7	619.276	618.409
	55–64	21697.3	0	0	20584.7	2443.15	6072.53	29993.9	811.485	1357.33
	65–74	22320.7	0	0	18123.1	2045.12	11709.1	18491.6	937.101	2388.45
	75-84	22164.7	0	0	17850.7	1858.34	15798.5	10036.2	785.23	2556.4
	85+	23702.3	0	0	9059.1	1713.4	20031.2	2117.17	729.37	1169.89
										296.339
female	<55	21057.8	15266.7	13105	19052.9	2250.74	1427.1	27153.1	621.574	420.967
	55–64	20090.8	12894.8	12167.9	20107.1	1867.96	2568.61	39377.5	932.714	1032.88
	65–74	21183.1	14265.5	17718.2	21053.6	1959.7	6274.58	25015.6	1030.95	1872.65
	75-84	21332.6	15613.5	12899.1	21134.2	1921.86	16142.7	11826.1	915.019	2084.63
	85+	20331.3	15385	16469.4	14981.6	2052.47	24181.8	2083.38	526.633	877.727
m0	0	21492.4	0	0	20027.8	3640.2	2737.68	16101.7	619.276	609.374	2469.47
m1	1	21492.4	0	0	20027.8	3640.2	2737.68	16101.7	619.276	609.374	2469.47
m2	2	21492.4	0	0	20027.8	3640.2	2737.68	16101.7	619.276	609.374	2469.47
m3	3	21492.4	0	0	20027.8	3640.2	2737.68	16101.7	619.276	609.374	2346.33
m4	4	21492.4	0	0	20027.8	3640.2	2737.68	16101.7	619.276	609.374	2223.19
m5	5	21492.4	0	0	20027.8	3640.2	2737.68	16101.7	619.276	609.374	2100.05
m6	6	21492.4	0	0	20027.8	3640.2	2737.68	16101.7	619.276	609.374	1976.91
m7	7	21492.4	0	0	20027.8	3640.2	2737.68	16101.7	619.276	609.374	1853.77
m8	8	21492.4	0	0	20027.8	3640.2	2737.68	16101.7	619.276	609.374	1730.63
m9	9	21492.4	0	0	20027.8	3640.2	2737.68	16101.7	619.276	609.374	1607.49
m10	10	21492.4	0	0	20027.8	3640.2	2737.68	16101.7	619.276	609.374	1484.35
m11	11	21492.4	0	0	20027.8	3640.2	2737.68	16101.7	619.276	609.374	1511.29
m12	12	21492.4	0	0	20027.8	3640.2	2737.68	16101.7	619.276	609.374	1538.23
m13	13	21492.4	0	0	20027.8	3640.2	2737.68	16101.7	619.276	609.374	1565.16
m14	14	21492.4	0	0	20027.8	3640.2	2737.68	16101.7	619.276	609.374	1592.1
m15	15	21492.4	0	0	20027.8	3640.2	2737.68	16101.7	619.276	609.374	1619.04
m16	16	21492.4	0	0	20027.8	3640.2	2737.68	16101.7	619.276	609.374	1645.98
m17	17	21492.4	0	0	20027.8	3640.2	2737.68	16101.7	619.276	609.374	1672.92
m18	18	21492.4	0	0	20027.8	3640.2	2737.68	16101.7	619.276	609.374	1699.85
m19	19	21492.4	0	0	20027.8	3640.2	2737.68	16101.7	619.276	609.374	1726.79
m20	20	21492.4	0	0	20027.8	3640.2	2737.68	16101.7	619.276	609.374	1753.73
m21	21	21492.4	0	0	20027.8	3640.2	2737.68	16101.7	619.276	609.374	1749.47
m22	22	21492.4	0	0	20027.8	3640.2	2737.68	16101.7	619.276	609.374	1745.22
m23	23	21492.4	0	0	20027.8	3640.2	2737.68	16101.7	619.276	609.374	1740.97
m24	24	21492.4	0	0	20027.8	3640.2	2737.68	16101.7	619.276	609.374	1736.71
m25	25	21492.4	0	0	20027.8	3640.2	2737.68	16101.7	619.276	609.374	1732.46
m26	26	21492.4	0	0	20027.8	3640.2	2737.68	16101.7	619.276	609.374	1728.2
m27	27	21492.4	0	0	20027.8	3640.2	2737.68	16101.7	619.276	609.374	1723.95
m28	28	21492.4	0	0	20027.8	3640.2	2737.68	16101.7	619.276	609.374	1719.69
m29	29	21492.4	0	0	20027.8	3640.2	2737.68	16101.7	619.276	609.374	1715.44
m30	30	21492.4	0	0	20027.8	3640.2	2737.68	16101.7	619.276	609.374	1711.19
m31	31	21492.4	0	0	20027.8	3640.2	2737.68	16101.7	619.276	609.374	1726.7
m32	32	21492.4	0	0	20027.8	3640.2	2737.68	16101.7	619.276	609.374	1742.21
m33	33	21492.4	0	0	20027.8	3640.2	2737.68	16101.7	619.276	609.374	1757.72
m34	34	21492.4	0	0	20027.8	3640.2	2737.68	16101.7	619.276	609.374	1773.24
m35	35	21492.4	0	0	20027.8	3640.2	2737.68	16101.7	619.276	609.374	1788.75
m36	36	21492.4	0	0	20027.8	3640.2	2737.68	16101.7	619.276	609.374	1804.26
m37	37	21492.4	0	0	20027.8	3640.2	2737.68	16101.7	619.276	609.374	1819.78
m38	38	21492.4	0	0	20027.8	3640.2	2737.68	16101.7	619.276	609.374	1835.29
m39	39	21492.4	0	0	20027.8	3640.2	2737.68	16101.7	619.276	609.374	1850.8
m40	40	21492.4	0	0	20027.8	3640.2	2737.68	16101.7	619.276	609.374	1866.31
m41	41	21492.4	0	0	20027.8	3640.2	2737.68	16101.7	619.276	610.278	1913.99
m42	42	21492.4	0	0	20027.8	3640.2	2737.68	16101.7	619.276	611.181	1961.66
m43	43	21492.4	0	0	20027.8	3640.2	2737.68	16101.7	619.276	612.085	2009.34
m44	44	21492.4	0	0	20027.8	3640.2	2737.68	16101.7	619.276	612.988	2057.01
m45	45	21492.4	0	0	20027.8	3640.2	2737.68	16101.7	619.276	613.891	2104.68
m46	46	21492.4	0	0	20027.8	3640.2	2737.68	16101.7	619.276	614.795	2152.36
m47	47	21492.4	0	0	20027.8	3640.2	2737.68	16101.7	619.276	615.698	2200.03
m48	48	21492.4	0	0	20027.8	3640.2	2737.68	16101.7	619.276	616.602	2247.7
m49	49	21492.4	0	0	20027.8	3640.2	2737.68	16101.7	619.276	617.505	2295.38
m50	50	21492.4	0	0	20027.8	3640.2	2737.68	16101.7	619.276	618.409	2343.05
m51	51	21512.9	0	0	20083.5	3520.49	3071.17	17491	638.497	692.301	2459.6
m52	52	21533.4	0	0	20139.2	3400.79	3404.65	18880.2	657.718	766.193	2576.14
m53	53	21553.9	0	0	20194.9	3281.08	3738.14	20269.4	676.939	840.085	2692.69
m54	54	21574.4	0	0	20250.6	3161.38	4071.62	21658.6	696.16	913.977	2809.24
m55	55	21594.9	0	0	20306.3	3041.67	4405.11	23047.8	715.381	987.87	2925.78
m56	56	21615.4	0	0	20362	2921.97	4738.59	24437	734.601	1061.76	3042.33
m57	57	21635.9	0	0	20417.6	2802.26	5072.08	25826.2	753.822	1135.65	3158.88
m58	58	21656.4	0	0	20473.3	2682.56	5405.56	27215.4	773.043	1209.55	3275.42
m59	59	21676.8	0	0	20529	2562.85	5739.05	28604.6	792.264	1283.44	3391.97
m60	60	21697.3	0	0	20584.7	2443.15	6072.53	29993.9	811.485	1357.33	3508.52
m61	61	21759.7	0	0	20338.5	2403.35	6636.19	28843.6	824.047	1460.44	3758.7
m62	62	21822	0	0	20092.4	2363.54	7199.84	27693.4	836.608	1563.55	4008.88
m63	63	21884.4	0	0	19846.2	2323.74	7763.49	26543.2	849.17	1666.67	4259.06
m64	64	21946.7	0	0	19600.1	2283.94	8327.15	25393	861.732	1769.78	4509.24
m65	65	22009	0	0	19353.9	2244.14	8890.8	24242.7	874.293	1872.89	4759.42
m66	66	22071.4	0	0	19107.8	2204.33	9454.45	23092.5	886.855	1976	5009.59
m67	67	22133.7	0	0	18861.6	2164.53	10018.1	21942.3	899.416	2079.11	5259.77
m68	68	22196.1	0	0	18615.4	2124.73	10581.8	20792.1	911.978	2182.22	5509.95
m69	69	22258.4	0	0	18369.3	2084.92	11145.4	19641.8	924.54	2285.34	5760.13
m70	70	22320.7	0	0	18123.1	2045.12	11709.1	18491.6	937.101	2388.45	6010.31
m71	71	22305.1	0	0	18095.9	2026.44	12118	17646.1	921.914	2405.24	6385.01
m72	72	22289.5	0	0	18068.6	2007.77	12526.9	16800.5	906.727	2422.04	6759.7
m73	73	22273.9	0	0	18041.4	1989.09	12935.9	15955	891.54	2438.83	7134.4
m74	74	22258.3	0	0	18014.1	1970.41	13344.8	15109.4	876.353	2455.63	7509.09
m75	75	22242.7	0	0	17986.9	1951.73	13753.8	14263.9	861.165	2472.43	7883.79
m76	76	22227.1	0	0	17959.7	1933.05	14162.7	13418.4	845.978	2489.22	8258.48
m77	77	22211.5	0	0	17932.4	1914.37	14571.6	12572.8	830.791	2506.02	8633.18
m78	78	22195.9	0	0	17905.2	1895.69	14980.6	11727.3	815.604	2522.81	9007.87
m79	79	22180.3	0	0	17877.9	1877.02	15389.5	10881.7	800.417	2539.61	9382.57
m80	80	22164.7	0	0	17850.7	1858.34	15798.5	10036.2	785.23	2556.4	9757.26
m81	81	22318.4	0	0	16971.5	1843.84	16221.7	9244.29	779.644	2417.75	11067.5
m82	82	22472.2	0	0	16092.4	1829.35	16645	8452.39	774.058	2279.1	12377.7
m83	83	22626	0	0	15213.2	1814.85	17068.3	7660.49	768.472	2140.45	13687.9
m84	84	22779.7	0	0	14334	1800.36	17491.6	6868.58	762.886	2001.8	14998.1
m85	85	22933.5	0	0	13454.9	1785.87	17914.8	6076.68	757.3	1863.15	16308.3
m86	86	23087.2	0	0	12575.7	1771.37	18338.1	5284.78	751.714	1724.5	16308.3
m87	87	23241	0	0	11696.6	1756.88	18761.4	4492.88	746.128	1585.85	16308.3
m88	88	23394.8	0	0	10817.4	1742.38	19184.7	3700.97	740.542	1447.19	16308.3
m89	89	23548.5	0	0	9938.26	1727.89	19607.9	2909.07	734.956	1308.54	16308.3
m90	90	23702.3	0	0	9059.1	1713.4	20031.2	2117.17	729.37	1169.89	16308.3
m91	91	23702.3	0	0	9059.1	1713.4	20031.2	2117.17	729.37	1169.89	16308.3
m92	92	23702.3	0	0	9059.1	1713.4	20031.2	2117.17	729.37	1169.89	16308.3
m93	93	23702.3	0	0	9059.1	1713.4	20031.2	2117.17	729.37	1169.89	16308.3
m94	94	23702.3	0	0	9059.1	1713.4	20031.2	2117.17	729.37	1169.89	16308.3
m95	95	23702.3	0	0	9059.1	1713.4	20031.2	2117.17	729.37	1169.89	16308.3
m96	96	23702.3	0	0	9059.1	1713.4	20031.2	2117.17	729.37	1169.89	16308.3
m97	97	23702.3	0	0	9059.1	1713.4	20031.2	2117.17	729.37	1169.89	16308.3
m98	98	23702.3	0	0	9059.1	1713.4	20031.2	2117.17	729.37	1169.89	16308.3
m99	99	23702.3	0	0	9059.1	1713.4	20031.2	2117.17	729.37	1169.89	16308.3
m100	100	23702.3	0	0	9059.1	1713.4	20031.2	2117.17	729.37	1169.89	16308.3
f0	0	21057.8	15266.7	13105	19052.9	2250.74	1427.1	27153.1	621.574	296.339	2060.34
f1	1	21057.8	15266.7	13105	19052.9	2250.74	1427.1	27153.1	621.574	296.339	2060.34
f2	2	21057.8	15266.7	13105	19052.9	2250.74	1427.1	27153.1	621.574	296.339	2060.34
f3	3	21057.8	15266.7	13105	19052.9	2250.74	1427.1	27153.1	621.574	296.339	2011.18
f4	4	21057.8	15266.7	13105	19052.9	2250.74	1427.1	27153.1	621.574	296.339	1962.01
f5	5	21057.8	15266.7	13105	19052.9	2250.74	1427.1	27153.1	621.574	296.339	1912.84
f6	6	21057.8	15266.7	13105	19052.9	2250.74	1427.1	27153.1	621.574	296.339	1863.68
f7	7	21057.8	15266.7	13105	19052.9	2250.74	1427.1	27153.1	621.574	296.339	1814.51
f8	8	21057.8	15266.7	13105	19052.9	2250.74	1427.1	27153.1	621.574	296.339	1765.34
f9	9	21057.8	15266.7	13105	19052.9	2250.74	1427.1	27153.1	621.574	296.339	1716.17
f10	10	21057.8	15266.7	13105	19052.9	2250.74	1427.1	27153.1	621.574	296.339	1667.01
f11	11	21057.8	15266.7	13105	19052.9	2250.74	1427.1	27153.1	621.574	296.339	1736.22
f12	12	21057.8	15266.7	13105	19052.9	2250.74	1427.1	27153.1	621.574	296.339	1805.43
f13	13	21057.8	15266.7	13105	19052.9	2250.74	1427.1	27153.1	621.574	296.339	1874.63
f14	14	21057.8	15266.7	13105	19052.9	2250.74	1427.1	27153.1	621.574	296.339	1943.84
f15	15	21057.8	15266.7	13105	19052.9	2250.74	1427.1	27153.1	621.574	296.339	2013.05
f16	16	21057.8	15266.7	13105	19052.9	2250.74	1427.1	27153.1	621.574	296.339	2082.26
f17	17	21057.8	15266.7	13105	19052.9	2250.74	1427.1	27153.1	621.574	296.339	2151.47
f18	18	21057.8	15266.7	13105	19052.9	2250.74	1427.1	27153.1	621.574	296.339	2220.68
f19	19	21057.8	15266.7	13105	19052.9	2250.74	1427.1	27153.1	621.574	296.339	2289.89
f20	20	21057.8	15266.7	13105	19052.9	2250.74	1427.1	27153.1	621.574	296.339	2359.1
f21	21	21057.8	15266.7	13105	19052.9	2250.74	1427.1	27153.1	621.574	296.339	2411.76
f22	22	21057.8	15266.7	13105	19052.9	2250.74	1427.1	27153.1	621.574	296.339	2464.41
f23	23	21057.8	15266.7	13105	19052.9	2250.74	1427.1	27153.1	621.574	296.339	2517.07
f24	24	21057.8	15266.7	13105	19052.9	2250.74	1427.1	27153.1	621.574	296.339	2569.73
f25	25	21057.8	15266.7	13105	19052.9	2250.74	1427.1	27153.1	621.574	296.339	2622.38
f26	26	21057.8	15266.7	13105	19052.9	2250.74	1427.1	27153.1	621.574	296.339	2675.04
f27	27	21057.8	15266.7	13105	19052.9	2250.74	1427.1	27153.1	621.574	296.339	2727.7
f28	28	21057.8	15266.7	13105	19052.9	2250.74	1427.1	27153.1	621.574	296.339	2780.36
f29	29	21057.8	15266.7	13105	19052.9	2250.74	1427.1	27153.1	621.574	296.339	2833.01
f30	30	21057.8	15266.7	13105	19052.9	2250.74	1427.1	27153.1	621.574	296.339	2885.67
f31	31	21057.8	15266.7	13105	19052.9	2250.74	1427.1	27153.1	621.574	296.339	2857.45
f32	32	21057.8	15266.7	13105	19052.9	2250.74	1427.1	27153.1	621.574	296.339	2829.23
f33	33	21057.8	15266.7	13105	19052.9	2250.74	1427.1	27153.1	621.574	296.339	2801.02
f34	34	21057.8	15266.7	13105	19052.9	2250.74	1427.1	27153.1	621.574	296.339	2772.8
f35	35	21057.8	15266.7	13105	19052.9	2250.74	1427.1	27153.1	621.574	296.339	2744.58
f36	36	21057.8	15266.7	13105	19052.9	2250.74	1427.1	27153.1	621.574	296.339	2716.36
f37	37	21057.8	15266.7	13105	19052.9	2250.74	1427.1	27153.1	621.574	296.339	2688.15
f38	38	21057.8	15266.7	13105	19052.9	2250.74	1427.1	27153.1	621.574	296.339	2659.93
f39	39	21057.8	15266.7	13105	19052.9	2250.74	1427.1	27153.1	621.574	296.339	2631.71
f40	40	21057.8	15266.7	13105	19052.9	2250.74	1427.1	27153.1	621.574	296.339	2603.5
f41	41	21057.8	15266.7	13105	19052.9	2250.74	1427.1	27153.1	621.574	308.802	2644.41
f42	42	21057.8	15266.7	13105	19052.9	2250.74	1427.1	27153.1	621.574	321.265	2685.32
f43	43	21057.8	15266.7	13105	19052.9	2250.74	1427.1	27153.1	621.574	333.728	2726.23
f44	44	21057.8	15266.7	13105	19052.9	2250.74	1427.1	27153.1	621.574	346.191	2767.15
f45	45	21057.8	15266.7	13105	19052.9	2250.74	1427.1	27153.1	621.574	358.653	2808.06
f46	46	21057.8	15266.7	13105	19052.9	2250.74	1427.1	27153.1	621.574	371.116	2848.97
f47	47	21057.8	15266.7	13105	19052.9	2250.74	1427.1	27153.1	621.574	383.579	2889.89
f48	48	21057.8	15266.7	13105	19052.9	2250.74	1427.1	27153.1	621.574	396.042	2930.8
f49	49	21057.8	15266.7	13105	19052.9	2250.74	1427.1	27153.1	621.574	408.504	2971.71
f50	50	21057.8	15266.7	13105	19052.9	2250.74	1427.1	27153.1	621.574	420.967	3012.62
f51	51	20961.1	15029.6	13011.3	19158.4	2212.47	1541.25	28375.5	652.688	482.158	3104.08
f52	52	20864.4	14792.4	12917.6	19263.8	2174.19	1655.4	29598	683.802	543.349	3195.53
f53	53	20767.7	14555.2	12823.9	19369.2	2135.91	1769.55	30820.4	714.916	604.54	3286.98
f54	54	20671	14318	12730.1	19474.6	2097.63	1883.7	32042.9	746.03	665.731	3378.44
f55	55	20574.3	14080.8	12636.4	19580	2059.35	1997.86	33265.3	777.144	726.922	3469.89
f56	56	20477.6	13843.6	12542.7	19685.4	2021.07	2112.01	34487.8	808.258	788.113	3561.35
f57	57	20380.9	13606.4	12449	19790.9	1982.8	2226.16	35710.2	839.372	849.304	3652.8
f58	58	20284.2	13369.2	12355.3	19896.3	1944.52	2340.31	36932.7	870.486	910.496	3744.25
f59	59	20187.5	13132	12261.6	20001.7	1906.24	2454.46	38155.1	901.6	971.687	3835.71
f60	60	20090.8	12894.8	12167.9	20107.1	1867.96	2568.61	39377.5	932.714	1032.88	3927.16
f61	61	20200	13031.9	12722.9	20201.8	1877.14	2939.21	37941.4	942.538	1116.86	4139.94
f62	62	20309.3	13169	13278	20296.4	1886.31	3309.81	36505.2	952.362	1200.83	4352.71
f63	63	20418.5	13306	13833	20391.1	1895.48	3680.4	35069	962.186	1284.81	4565.49
f64	64	20527.7	13443.1	14388	20485.7	1904.66	4051	33632.8	972.01	1368.79	4778.27
f65	65	20637	13580.2	14943.1	20580.4	1913.83	4421.6	32196.6	981.834	1452.76	4991.04
f66	66	20746.2	13717.2	15498.1	20675	1923	4792.19	30760.4	991.659	1536.74	5203.82
f67	67	20855.4	13854.3	16053.1	20769.7	1932.18	5162.79	29324.2	1001.48	1620.72	5416.6
f68	68	20964.7	13991.4	16608.2	20864.3	1941.35	5533.39	27888	1011.31	1704.7	5629.37
f69	69	21073.9	14128.5	17163.2	20959	1950.52	5903.99	26451.8	1021.13	1788.67	5842.15
f70	70	21183.1	14265.5	17718.2	21053.6	1959.7	6274.58	25015.6	1030.95	1872.65	6054.93
f71	71	21198.1	14400.3	17236.3	21061.7	1955.91	7261.4	23696.7	1019.36	1893.85	6440.87
f72	72	21213	14535.1	16754.4	21069.8	1952.13	8248.21	22377.7	1007.77	1915.05	6826.81
f73	73	21228	14669.9	16272.5	21077.8	1948.34	9235.02	21058.8	996.174	1936.25	7212.75
f74	74	21242.9	14804.7	15790.6	21085.9	1944.56	10221.8	19739.8	984.581	1957.44	7598.7
f75	75	21257.9	14939.5	15308.7	21093.9	1940.78	11208.6	18420.9	972.987	1978.64	7984.64
f76	76	21272.8	15074.3	14826.8	21102	1936.99	12195.5	17101.9	961.393	1999.84	8370.58
f77	77	21287.8	15209.1	14344.8	21110	1933.21	13182.3	15783	949.8	2021.04	8756.52
f78	78	21302.7	15343.9	13862.9	21118.1	1929.42	14169.1	14464	938.206	2042.24	9142.47
f79	79	21317.7	15478.7	13381	21126.1	1925.64	15155.9	13145.1	926.613	2063.44	9528.41
f80	80	21332.6	15613.5	12899.1	21134.2	1921.86	16142.7	11826.1	915.019	2084.63	9914.35
f81	81	21232.5	15590.6	13256.1	20518.9	1934.92	16946.6	10851.8	876.181	1963.94	11764.7
f82	82	21132.4	15567.8	13613.2	19903.7	1947.98	17750.5	9877.56	837.342	1843.25	13615
f83	83	21032.2	15545	13970.2	19288.4	1961.04	18554.4	8903.29	798.503	1722.56	15465.3
f84	84	20932.1	15522.1	14327.2	18673.1	1974.1	19358.4	7929.01	759.665	1601.87	17315.6
f85	85	20832	15499.3	14684.2	18057.9	1987.16	20162.3	6954.74	720.826	1481.18	19165.9
f86	86	20731.9	15476.4	15041.3	17442.6	2000.22	20966.2	5980.47	681.987	1360.49	19165.9
f87	87	20631.7	15453.6	15398.3	16827.4	2013.29	21770.1	5006.2	643.149	1239.8	19165.9
f88	88	20531.6	15430.7	15755.3	16212.1	2026.35	22574	4031.93	604.31	1119.11	19165.9
f89	89	20431.5	15407.9	16112.3	15596.8	2039.41	23377.9	3057.65	565.471	998.418	19165.9
f90	90	20331.3	15385	16469.4	14981.6	2052.47	24181.8	2083.38	526.633	877.727	19165.9
f91	91	20331.3	15385	16469.4	14981.6	2052.47	24181.8	2083.38	526.633	877.727	19165.9
f92	92	20331.3	15385	16469.4	14981.6	2052.47	24181.8	2083.38	526.633	877.727	19165.9
f93	93	20331.3	15385	16469.4	14981.6	2052.47	24181.8	2083.38	526.633	877.727	19165.9
f94	94	20331.3	15385	16469.4	14981.6	2052.47	24181.8	2083.38	526.633	877.727	19165.9
f95	95	20331.3	15385	16469.4	14981.6	2052.47	24181.8	2083.38	526.633	877.727	19165.9
f96	96	20331.3	15385	16469.4	14981.6	2052.47	24181.8	2083.38	526.633	877.727	19165.9
f97	97	20331.3	15385	16469.4	14981.6	2052.47	24181.8	2083.38	526.633	877.727	19165.9
f98	98	20331.3	15385	16469.4	14981.6	2052.47	24181.8	2083.38	526.633	877.727	19165.9
f99	99	20331.3	15385	16469.4	14981.6	2052.47	24181.8	2083.38	526.633	877.727	19165.9
f100	100	20331.3	15385	16469.4	14981.6	2052.47	24181.8	2083.38	526.633	877.727	19165.9

## Sheet: +QoL 
QALY weights
Source: Jia and Lubetkin 2010 for adults and Chen et al 2014 for children																0= not applicabe, 1= applicable
																Switch	Children	1
Not obese	Age	healthy/ normal weight QALY weight			Obese BMI>30	Age	Obesity QALY weight			Difference	Age	QALY weight difference					Adults	0
Using Eq5D for adults and CHU9D for children		Male	Female				Male	Female		This person has a disability of 0.023 just for being obese		Male	Female
	2	0.87	0.87			2	0.83	0.83			2	0.04	0.04
	3	0.87	0.87			3	0.83	0.83			3	0.04	0.04
	4	0.87	0.87			4	0.83	0.83			4	0.04	0.04
	5	0.87	0.87			5	0.83	0.83			5	0.04	0.04
0 dead	6	0.87	0.87			6	0.83	0.83			6	0.04	0.04
1 full health	7	0.87	0.87			7	0.83	0.83			7	0.04	0.04
	8	0.87	0.87			8	0.83	0.83			8	0.04	0.04
	9	0.87	0.87			9	0.83	0.83			9	0.04	0.04
	10	0.87	0.87			10	0.83	0.83			10	0.04	0.04
	11	0.87	0.87			11	0.83	0.83			11	0.04	0.04
	12	0.87	0.87			12	0.83	0.83			12	0.04	0.04
	13	0.82	0.82			13	0.81	0.81			13	0.01	0.01
	14	0.82	0.82			14	0.81	0.81			14	0.01	0.01
	15	0.82	0.82			15	0.81	0.81			15	0.01	0.01
	16	0.82	0.82			16	0.81	0.81			16	0.01	0.01
	17	0.82	0.82			17	0.81	0.81			17	0.01	0.01
	18	0.82	0.82			18	0.81	0.81			18	0.01	0.01
	19	0.82	0.82			19	0.81	0.81			19	0.01	0.01
	20-24	0.928	0.928			20-24	0.905	0.905			20-24	0	0
	25-29	0.909	0.909			25-29	0.87	0.87			25-29	0	0
	30-34	0.909	0.909			30-34	0.87	0.87			30-34	0	0
	35-39	0.909	0.909			35-39	0.87	0.87			35-39	0	0
	40-44	0.909	0.909			40-44	0.87	0.87			40-44	0	0
	45-49	0.866	0.866			45-49	0.805	0.805			45-49	0	0
	50-54	0.866	0.866			50-54	0.805	0.805			50-54	0	0
	55-59	0.866	0.866			55-59	0.805	0.805			55-59	0	0
	60-64	0.866	0.866			60-64	0.805	0.805			60-64	0	0
	65-69	0.841	0.841			65-69	0.782	0.782			65-69	0	0
	70-74	0.841	0.841			70-74	0.782	0.782			70-74	0	0
	75-79	0.781	0.781			75-79	0.732	0.732			75-79	0	0
	80+	0.781	0.781			80+	0.732	0.732			80-84	0	0
											85-89	0	0
											90-94	0	0
											95-99	0	0
Obesity prevalence and QOL
Obesity cut offs for children
Age	Hx_boys	Hx_girls	Lx
2	19.99	19.81	0
3	19.5	19.38
4	19.23	19.16
5	19.27	19.2
6	19.76	19.61
7	20.59	20.39
8	21.56	21.44
9	22.71	22.66
10	23.96	23.97
11	25.07	25.25
12	26.02	26.47
13	26.87	27.57
14	27.64	28.42
15	28.32	29.01
16	28.89	29.4
17	29.43	29.7
18	30	30
19	30	30
						Reference									Intervention
						Males				Females					Males				Females
Age	Exposure Index	Time	hx_boys	hx_girls	weights index	mu	sigma	prevalence	QALY loss	mu	sigma	prevalence	QALY loss		mu	sigma	prevalence	QALY loss	mu	sigma	prevalence	QALY loss
2	1	1	19.99	19.81	1	2.7925	0.102849	0.0243523	0.000974092	2.73384	0.0792009	0.00072083	2.88332e-05		2.77221	0.102849	0.0150638	0.000602551	2.71283	0.0792009	0.000278741	1.11496e-05
3	5	2	19.5	19.38	2	2.79915	0.127251	0.0891763	0.00356705	2.75676	0.0960396	0.0153713	0.000614851		2.78238	0.127251	0.069744	0.00278976	2.73955	0.0960396	0.00965425	0.00038617
4	9	3	19.23	19.16	3	2.80792	0.148779	0.159029	0.00636115	2.77952	0.111015	0.0592464	0.00236986		2.79339	0.148779	0.136504	0.00546017	2.7652	0.111015	0.0455086	0.00182035
5	13	4	19.27	19.2	4	2.81891	0.167401	0.202097	0.0080839	2.80218	0.124241	0.109473	0.00437891		2.8059	0.167401	0.180909	0.00723637	2.78969	0.124241	0.0917869	0.00367148
6	17	5	19.76	19.61	5	2.83219	0.183134	0.204088	0.00816353	2.82479	0.135827	0.132732	0.00530929		2.82073	0.183134	0.186826	0.00747304	2.81378	0.135827	0.116123	0.00464492
7	21	6	20.59	20.39	6	2.84778	0.19603	0.183248	0.00732993	2.84738	0.145878	0.125208	0.00500833		2.83796	0.19603	0.170263	0.00681054	2.83748	0.145878	0.111767	0.00447067
8	25	7	21.56	21.44	7	2.86566	0.206178	0.159829	0.00639316	2.86999	0.154493	0.103123	0.00412491		2.85671	0.206178	0.149505	0.0059802	2.86125	0.154493	0.0933373	0.00373349
9	29	8	22.71	22.66	8	2.88578	0.213692	0.133667	0.00534668	2.89262	0.161765	0.0793655	0.00317462		2.87751	0.213692	0.125507	0.00502027	2.88498	0.161765	0.0726174	0.0029047
10	33	9	23.96	23.97	9	2.90804	0.218706	0.109908	0.00439634	2.91528	0.167783	0.059537	0.00238148		2.89214	0.218706	0.0968554	0.00387422	2.90848	0.167783	0.054884	0.00219536
11	37	10	25.07	25.25	10	2.93232	0.221367	0.0955823	0.00382329	2.93799	0.17263	0.0460175	0.0018407		2.91787	0.221367	0.0849641	0.00339857	2.93194	0.17263	0.0427338	0.00170935
12	41	11	26.02	26.47	11	2.95849	0.221835	0.0878539	0.00351416	2.96074	0.176382	0.0369316	0.00147726		2.94613	0.221835	0.0792981	0.00317192	2.95525	0.176382	0.0344894	0.00137958
13	45	12	26.87	27.57	12	2.98638	0.220274	0.0833346	0.000833346	2.98352	0.179112	0.0314182	0.000314182		2.97506	0.220274	0.0757281	0.000757281	2.97839	0.179112	0.0294462	0.000294462
14	49	13	27.64	28.42	13	3.01584	0.216851	0.0808688	0.000808688	3.00633	0.180887	0.0297924	0.000297924		3.00583	0.216851	0.0741722	0.000741722	3.0015	0.180887	0.0280316	0.000280316
15	53	14	28.32	29.01	14	3.04668	0.211731	0.0804264	0.000804264	3.02916	0.181772	0.0312918	0.000312918		3.03104	0.211731	0.0699629	0.000699629	3.01714	0.181772	0.0269128	0.000269128
16	57	15	28.89	29.4	15	3.07873	0.205079	0.0824849	0.000824849	3.05199	0.181824	0.035842	0.00035842		3.06424	0.205079	0.0722521	0.000722521	3.04053	0.181824	0.0305671	0.000305671
17	61	16	29.43	29.7	16	3.11183	0.197054	0.0851673	0.000851673	3.07483	0.181099	0.0403472	0.000403472		3.09838	0.197054	0.0750217	0.000750217	3.06352	0.181099	0.0352154	0.000352154
18	65	17	30	30	17	3.14581	0.187812	0.0869447	0.000869447	3.09764	0.179648	0.0455418	0.000455418		3.13259	0.187812	0.0763285	0.000763285	3.0869	0.179648	0.0401008	0.000401008
19	69	18	30	30	18	3.18051	0.177498	0.106872	0.00106872	3.12043	0.17752	0.0568688	0.000568688		3.16815	0.177498	0.0945996	0.000945996	3.11005	0.17752	0.0504908	0.000504908
20	73	19	30	30	20	3.20508	0.191225	0.152544	0	3.18144	0.24993	0.189628	0		3.19062	0.191225	0.135408	0	3.17279	0.24993	0.180389	0
21	73	20	30	30	20	3.20508	0.191225	0.152544	0	3.18144	0.24993	0.189628	0		3.19062	0.191225	0.135408	0	3.17279	0.24993	0.180389	0
22	73	21	30	30	20	3.20508	0.191225	0.152544	0	3.18144	0.24993	0.189628	0		3.19062	0.191225	0.135408	0	3.17279	0.24993	0.180389	0
23	73	22	30	30	20	3.20508	0.191225	0.152544	0	3.18144	0.24993	0.189628	0		3.19062	0.191225	0.135408	0	3.17279	0.24993	0.180389	0
24	73	23	30	30	20	3.20508	0.191225	0.152544	0	3.18144	0.24993	0.189628	0		3.19062	0.191225	0.135408	0	3.17279	0.24993	0.180389	0
25	77	24	30	30	21	3.24387	0.186561	0.199536	0	3.20542	0.246507	0.213534	0		3.23278	0.186561	0.183326	0	3.19794	0.246507	0.204814	0
26	77	25	30	30	21	3.24387	0.186561	0.199536	0	3.20542	0.246507	0.213534	0		3.23278	0.186561	0.183326	0	3.19794	0.246507	0.204814	0
27	77	26	30	30	21	3.24387	0.186561	0.199536	0	3.20542	0.246507	0.213534	0		3.23278	0.186561	0.183326	0	3.19794	0.246507	0.204814	0
28	77	27	30	30	21	3.24387	0.186561	0.199536	0	3.20542	0.246507	0.213534	0		3.23278	0.186561	0.183326	0	3.19794	0.246507	0.204814	0
29	77	28	30	30	21	3.24387	0.186561	0.199536	0	3.20542	0.246507	0.213534	0		3.23278	0.186561	0.183326	0	3.19794	0.246507	0.204814	0
30	81	29	30	30	22	3.27596	0.182518	0.246301	0	3.23238	0.243939	0.244456	0		3.2651	0.182518	0.227935	0	3.22507	0.243939	0.235146	0
31	81	30	30	30	22	3.27596	0.182518	0.246301	0	3.23238	0.243939	0.244456	0		3.2651	0.182518	0.227935	0	3.22507	0.243939	0.235146	0
32	81	31	30	30	22	3.27596	0.182518	0.246301	0	3.23238	0.243939	0.244456	0		3.2651	0.182518	0.227935	0	3.22507	0.243939	0.235146	0
33	81	32	30	30	22	3.27596	0.182518	0.246301	0	3.23238	0.243939	0.244456	0		3.2651	0.182518	0.227935	0	3.22507	0.243939	0.235146	0
34	81	33	30	30	22	3.27596	0.182518	0.246301	0	3.23238	0.243939	0.244456	0		3.2651	0.182518	0.227935	0	3.22507	0.243939	0.235146	0
35	85	34	30	30	23	3.30192	0.178979	0.289562	0	3.25981	0.242097	0.279612	0		3.29385	0.178979	0.274328	0	3.2549	0.242097	0.272824	0
36	85	35	30	30	23	3.30192	0.178979	0.289562	0	3.25981	0.242097	0.279612	0		3.29385	0.178979	0.274328	0	3.2549	0.242097	0.272824	0
37	85	36	30	30	23	3.30192	0.178979	0.289562	0	3.25981	0.242097	0.279612	0		3.29385	0.178979	0.274328	0	3.2549	0.242097	0.272824	0
38	85	37	30	30	23	3.30192	0.178979	0.289562	0	3.25981	0.242097	0.279612	0		3.29385	0.178979	0.274328	0	3.2549	0.242097	0.272824	0
39	85	38	30	30	23	3.30192	0.178979	0.289562	0	3.25981	0.242097	0.279612	0		3.29385	0.178979	0.274328	0	3.2549	0.242097	0.272824	0
40	89	39	30	30	24	3.32221	0.175855	0.326668	0	3.25981	0.242097	0.279612	0		3.31428	0.175855	0.310571	0	3.25485	0.242097	0.272762	0
41	89	40	30	30	24	3.32221	0.175855	0.326668	0	3.25981	0.242097	0.279612	0		3.31428	0.175855	0.310571	0	3.25485	0.242097	0.272762	0
42	89	41	30	30	24	3.32221	0.175855	0.326668	0	3.25981	0.242097	0.279612	0		3.31428	0.175855	0.310571	0	3.25485	0.242097	0.272762	0
43	89	42	30	30	24	3.32221	0.175855	0.326668	0	3.25981	0.242097	0.279612	0		3.31428	0.175855	0.310571	0	3.25485	0.242097	0.272762	0
44	89	43	30	30	24	3.32221	0.175855	0.326668	0	3.25981	0.242097	0.279612	0		3.31428	0.175855	0.310571	0	3.25485	0.242097	0.272762	0
45	93	44	30	30	25	3.33716	0.173078	0.355702	0	3.28544	0.24084	0.315382	0		3.32978	0.173078	0.339932	0	3.28178	0.24084	0.310011	0
46	93	45	30	30	25	3.33716	0.173078	0.355702	0	3.28544	0.24084	0.315382	0		3.32978	0.173078	0.339932	0	3.28178	0.24084	0.310011	0
47	93	46	30	30	25	3.33716	0.173078	0.355702	0	3.28544	0.24084	0.315382	0		3.32978	0.173078	0.339932	0	3.28178	0.24084	0.310011	0
48	93	47	30	30	25	3.33716	0.173078	0.355702	0	3.28544	0.24084	0.315382	0		3.32978	0.173078	0.339932	0	3.28178	0.24084	0.310011	0
49	93	48	30	30	25	3.33716	0.173078	0.355702	0	3.28544	0.24084	0.315382	0		3.32978	0.173078	0.339932	0	3.28178	0.24084	0.310011	0
50	97	49	30	30	26	3.347	0.170593	0.375364	0	3.3072	0.240027	0.347673	0		3.33965	0.170593	0.359138	0	3.30362	0.240027	0.342183	0
51	97	50	30	30	26	3.347	0.170593	0.375364	0	3.3072	0.240027	0.347673	0		3.33965	0.170593	0.359138	0	3.30362	0.240027	0.342183	0
52	97	51	30	30	26	3.347	0.170593	0.375364	0	3.3072	0.240027	0.347673	0		3.33965	0.170593	0.359138	0	3.30362	0.240027	0.342183	0
53	97	52	30	30	26	3.347	0.170593	0.375364	0	3.3072	0.240027	0.347673	0		3.33965	0.170593	0.359138	0	3.30362	0.240027	0.342183	0
54	97	53	30	30	26	3.347	0.170593	0.375364	0	3.3072	0.240027	0.347673	0		3.33965	0.170593	0.359138	0	3.30362	0.240027	0.342183	0
55	101	54	30	30	27	3.35189	0.168356	0.384798	0	3.3232	0.239529	0.372353	0		3.34753	0.168356	0.374951	0	3.31957	0.239529	0.366637	0
56	101	55	30	30	27	3.35189	0.168356	0.384798	0	3.3232	0.239529	0.372353	0		3.34753	0.168356	0.374951	0	3.31957	0.239529	0.366637	0
57	101	56	30	30	27	3.35189	0.168356	0.384798	0	3.3232	0.239529	0.372353	0		3.34753	0.168356	0.374951	0	3.31957	0.239529	0.366637	0
58	101	57	30	30	27	3.35189	0.168356	0.384798	0	3.3232	0.239529	0.372353	0		3.34753	0.168356	0.374951	0	3.31957	0.239529	0.366637	0
59	101	58	30	30	27	3.35189	0.168356	0.384798	0	3.3232	0.239529	0.372353	0		3.34753	0.168356	0.374951	0	3.31957	0.239529	0.366637	0
60	105	59	30	30	28	3.35188	0.166332	0.383427	0	3.33158	0.239232	0.385529	0		3.34748	0.166332	0.373373	0	3.32791	0.239232	0.379679	0
61	105	60	30	30	28	3.35188	0.166332	0.383427	0	3.33158	0.239232	0.385529	0		3.34748	0.166332	0.373373	0	3.32791	0.239232	0.379679	0
62	105	61	30	30	28	3.35188	0.166332	0.383427	0	3.33158	0.239232	0.385529	0		3.34748	0.166332	0.373373	0	3.32791	0.239232	0.379679	0
63	105	62	30	30	28	3.35188	0.166332	0.383427	0	3.33158	0.239232	0.385529	0		3.34748	0.166332	0.373373	0	3.32791	0.239232	0.379679	0
64	105	63	30	30	28	3.35188	0.166332	0.383427	0	3.33158	0.239232	0.385529	0		3.34748	0.166332	0.373373	0	3.32791	0.239232	0.379679	0
65	109	64	30	30	29	3.34699	0.164491	0.370877	0	3.33042	0.239029	0.383568	0		3.34357	0.164491	0.363036	0	3.32689	0.239029	0.377944	0
66	109	65	30	30	29	3.34699	0.164491	0.370877	0	3.33042	0.239029	0.383568	0		3.34357	0.164491	0.363036	0	3.32689	0.239029	0.377944	0
67	109	66	30	30	29	3.34699	0.164491	0.370877	0	3.33042	0.239029	0.383568	0		3.34357	0.164491	0.363036	0	3.32689	0.239029	0.377944	0
68	109	67	30	30	29	3.34699	0.164491	0.370877	0	3.33042	0.239029	0.383568	0		3.34357	0.164491	0.363036	0	3.32689	0.239029	0.377944	0
69	109	68	30	30	29	3.34699	0.164491	0.370877	0	3.33042	0.239029	0.383568	0		3.34357	0.164491	0.363036	0	3.32689	0.239029	0.377944	0
70	113	69	30	30	30	3.33715	0.16281	0.347012	0	3.31751	0.23882	0.363017	0		3.33367	0.16281	0.339167	0	3.31389	0.23882	0.357337	0
71	113	70	30	30	30	3.33715	0.16281	0.347012	0	3.31751	0.23882	0.363017	0		3.33367	0.16281	0.339167	0	3.31389	0.23882	0.357337	0
72	113	71	30	30	30	3.33715	0.16281	0.347012	0	3.31751	0.23882	0.363017	0		3.33367	0.16281	0.339167	0	3.31389	0.23882	0.357337	0
73	113	72	30	30	30	3.33715	0.16281	0.347012	0	3.31751	0.23882	0.363017	0		3.33367	0.16281	0.339167	0	3.31389	0.23882	0.357337	0
74	113	73	30	30	30	3.33715	0.16281	0.347012	0	3.31751	0.23882	0.363017	0		3.33367	0.16281	0.339167	0	3.31389	0.23882	0.357337	0
75	117	74	30	30	31	3.3222	0.161269	0.312119	0	3.2902	0.238496	0.320827	0		3.31795	0.161269	0.302857	0	3.28674	0.238496	0.315643	0
76	117	75	30	30	31	3.3222	0.161269	0.312119	0	3.2902	0.238496	0.320827	0		3.31795	0.161269	0.302857	0	3.28674	0.238496	0.315643	0
77	117	76	30	30	31	3.3222	0.161269	0.312119	0	3.2902	0.238496	0.320827	0		3.31795	0.161269	0.302857	0	3.28674	0.238496	0.315643	0
78	117	77	30	30	31	3.3222	0.161269	0.312119	0	3.2902	0.238496	0.320827	0		3.31795	0.161269	0.302857	0	3.28674	0.238496	0.315643	0
79	117	78	30	30	31	3.3222	0.161269	0.312119	0	3.2902	0.238496	0.320827	0		3.31795	0.161269	0.302857	0	3.28674	0.238496	0.315643	0
80	121	79	30	30	31	3.30192	0.159851	0.267277	0	3.24496	0.237929	0.255698	0		3.29747	0.159851	0.258192	0	3.24123	0.237929	0.250685	0
81	121	80	30	30	31	3.30192	0.159851	0.267277	0	3.24496	0.237929	0.255698	0		3.29747	0.159851	0.258192	0	3.24123	0.237929	0.250685	0
82	121	81	30	30	31	3.30192	0.159851	0.267277	0	3.24496	0.237929	0.255698	0		3.29747	0.159851	0.258192	0	3.24123	0.237929	0.250685	0
83	121	82	30	30	31	3.30192	0.159851	0.267277	0	3.24496	0.237929	0.255698	0		3.29747	0.159851	0.258192	0	3.24123	0.237929	0.250685	0
84	121	83	30	30	31	3.30192	0.159851	0.267277	0	3.24496	0.237929	0.255698	0		3.29747	0.159851	0.258192	0	3.24123	0.237929	0.250685	0
85	125	84	30	30	31	3.30192	0.159851	0.267277	0	3.24496	0.237929	0.255698	0		3.29747	0.159851	0.258192	0	3.24123	0.237929	0.250685	0
86	125	85	30	30	31	3.30192	0.159851	0.267277	0	3.24496	0.237929	0.255698	0		3.29747	0.159851	0.258192	0	3.24123	0.237929	0.250685	0
87	125	86	30	30	31	3.30192	0.159851	0.267277	0	3.24496	0.237929	0.255698	0		3.29747	0.159851	0.258192	0	3.24123	0.237929	0.250685	0
88	125	87	30	30	31	3.30192	0.159851	0.267277	0	3.24496	0.237929	0.255698	0		3.29747	0.159851	0.258192	0	3.24123	0.237929	0.250685	0
89	125	88	30	30	31	3.30192	0.159851	0.267277	0	3.24496	0.237929	0.255698	0		3.29747	0.159851	0.258192	0	3.24123	0.237929	0.250685	0
90	129	89	30	30	31	3.30192	0.159851	0.267277	0	3.24496	0.237929	0.255698	0		3.29747	0.159851	0.258192	0	3.24123	0.237929	0.250685	0
91	129	90	30	30	31	3.30192	0.159851	0.267277	0	3.24496	0.237929	0.255698	0		3.29747	0.159851	0.258192	0	3.24123	0.237929	0.250685	0
92	129	91	30	30	31	3.30192	0.159851	0.267277	0	3.24496	0.237929	0.255698	0		3.29747	0.159851	0.258192	0	3.24123	0.237929	0.250685	0
93	129	92	30	30	31	3.30192	0.159851	0.267277	0	3.24496	0.237929	0.255698	0		3.29747	0.159851	0.258192	0	3.24123	0.237929	0.250685	0
94	129	93	30	30	31	3.30192	0.159851	0.267277	0	3.24496	0.237929	0.255698	0		3.29747	0.159851	0.258192	0	3.24123	0.237929	0.250685	0
95	133	94	30	30	31	3.30192	0.159851	0.267277	0	3.24496	0.237929	0.255698	0		3.29747	0.159851	0.258192	0	3.24123	0.237929	0.250685	0
96	133	95	30	30	31	3.30192	0.159851	0.267277	0	3.24496	0.237929	0.255698	0		3.29747	0.159851	0.258192	0	3.24123	0.237929	0.250685	0
97	133	96	30	30	31	3.30192	0.159851	0.267277	0	3.24496	0.237929	0.255698	0		3.29747	0.159851	0.258192	0	3.24123	0.237929	0.250685	0
98	133	96	30	30	31	3.30192	0.159851	0.267277	0	3.24496	0.237929	0.255698	0	0	3.29747	0.159851	0.258192	0	3.24123	0.237929	0.250685	0
99	133	96	30	30	31	3.30192	0.159851	0.267277	0	3.24496	0.237929	0.255698	0	0	3.29747	0.159851	0.258192	0	3.24123	0.237929	0.250685	0
100	133	96	30	30	31	3.30192	0.159851	0.267277	0	3.24496	0.237929	0.255698	0	0	3.29747	0.159851	0.258192	0	3.24123	0.237929	0.250685	0
100	133	96	30	30	31	3.30192	0.159851	0.267277	0	3.24496	0.237929	0.255698	0	0	3.29747	0.159851	0.258192	0	3.24123	0.237929	0.250685	0
100	133	96	30	30	31	3.30192	0.159851	0.267277	0	3.24496	0.237929	0.255698	0	0	3.29747	0.159851	0.258192	0	3.24123	0.237929	0.250685	0
100	133	96	30	30	31	3.30192	0.159851	0.267277	0	3.24496	0.237929	0.255698	0	0	3.29747	0.159851	0.258192	0	3.24123	0.237929	0.250685	0
100	133	96	30	30	31	3.30192	0.159851	0.267277	0	3.24496	0.237929	0.255698	0	0	3.29747	0.159851	0.258192	0	3.24123	0.237929	0.250685	0
100	133	96	30	30	31	3.30192	0.159851	0.267277	0	3.24496	0.237929	0.255698	0	0	3.29747	0.159851	0.258192	0	3.24123	0.237929	0.250685	0
100	133	96	30	30	31	3.30192	0.159851	0.267277	0	3.24496	0.237929	0.255698	0	0	3.29747	0.159851	0.258192	0	3.24123	0.237929	0.250685	0
100	133	96	30	30	31	3.30192	0.159851	0.267277	0	3.24496	0.237929	0.255698	0	0	3.29747	0.159851	0.258192	0	3.24123	0.237929	0.250685	0
100	133	96	30	30	31	3.30192	0.159851	0.267277	0	3.24496	0.237929	0.255698	0	0	3.29747	0.159851	0.258192	0	3.24123	0.237929	0.250685	0
100	133	96	30	30	31	3.30192	0.159851	0.267277	0	3.24496	0.237929	0.255698	0	0	3.29747	0.159851	0.258192	0	3.24123	0.237929	0.250685	0
100	133	96	30	30	31	3.30192	0.159851	0.267277	0	3.24496	0.237929	0.255698	0	0	3.29747	0.159851	0.258192	0	3.24123	0.237929	0.250685	0
100	133	96	30	30	31	3.30192	0.159851	0.267277	0	3.24496	0.237929	0.255698	0	0	3.29747	0.159851	0.258192	0	3.24123	0.237929	0.250685	0
100	133	96	30	30	31	3.30192	0.159851	0.267277	0	3.24496	0.237929	0.255698	0	0	3.29747	0.159851	0.258192	0	3.24123	0.237929	0.250685	0
100	133	96	30	30	31	3.30192	0.159851	0.267277	0	3.24496	0.237929	0.255698	0	0	3.29747	0.159851	0.258192	0	3.24123	0.237929	0.250685	0
100	133	96	30	30	31	3.30192	0.159851	0.267277	0	3.24496	0.237929	0.255698	0	0	3.29747	0.159851	0.258192	0	3.24123	0.237929	0.250685	0
100	133	96	30	30	31	3.30192	0.159851	0.267277	0	3.24496	0.237929	0.255698	0	0	3.29747	0.159851	0.258192	0	3.24123	0.237929	0.250685	0
100	133	96	30	30	31	3.30192	0.159851	0.267277	0	3.24496	0.237929	0.255698	0	0	3.29747	0.159851	0.258192	0	3.24123	0.237929	0.250685	0
100	133	96	30	30	31	3.30192	0.159851	0.267277	0	3.24496	0.237929	0.255698	0	0	3.29747	0.159851	0.258192	0	3.24123	0.237929	0.250685	0

[truncated: 22 more sheets: PIFs, LifeTables, Intervention, Model_Notes, Output, ICER, HHD, Colorectal ca, Endometrial ca, Kidney ca, Breast ca, IHD, Stroke, Diabetes, Osteoa Knee, Osteoa Hip, PA_RRinputs, PA_InputData, PA_Exposure, F&V_intake_input …]
