# Supplementary material for: Modelled health benefits of a sugar-sweetened beverage tax across different socioeconomic groups in Australia: A cost-effectiveness and equity analysis
Source: PLoS Med. 2017 Jun 27;14(6):e1002326. doi: 10.1371/journal.pmed.1002326 (PMC5486958; doi:10.1371/journal.pmed.1002326)
Supplement: S2 Model — (XLSM) [file pmed.1002326.s005.xlsm]

## Sheet: Intervention description
Intervention description
Change the names of the scenarios in cells A4 to A9 as required
Scenario name	Scenario description
20% tax total pop	20% tax
Scenario for analysis																			Controls		1		Change in BMI.				Scenarios		1
																							Change in Weight.
																				1	BMI (kg/m2)							1	20% tax total pop
																				2	Weight (kg)							2	0
Intervention Major Assumptions																												3	0
																												4	0
Benfits of Intervention																												5	0

## Sheet: Calc-benefits Aus Pop  
Whole of population calculation of effect size using direct and indirect effects (own and cross price elasticities)
Consumption SSBs	Consumption of SSB	Males 2-9	10-14 yrs	15-19	20-24	25-34	35-44	45-54	55-64	65-74	75+	Females 2-9	10-14 yrs	15-19	20-24	25-34	35-44	45-54	55-64	65-74	75+
	Mean intake carbonated drinks (g/day)	41.9157	143.347	293.602	201.657	219.204	131.903	125.906	85.8689	44.6695	35.6787	45.5567	120.277	155.006	118.017	91.4197	74.1951	67.4703	38.3659	34.5579	29.1835
	Relative standard error of estimate (%)	5.07456	16.7233	31.8838	24.2216	22.1455	10.02	12.233	10.2253	6.63962	7.13078	5.37504	13.9571	18.8477	14.7949	8.14094	8.69012	10.3853	5.07649	6.25678	4.87158
	Lower 95% confidence interval of the mean	31.7615	109.883	229.802	153.19	174.891	111.853	101.428	65.4081	31.3836	21.41	34.8013	92.3492	117.292	88.413	75.1297	56.8062	46.6893	28.2078	22.0381	19.4355
	Upper 95% confidence interval of the mean	52.0699	176.81	357.401	250.125	263.517	151.953	150.385	106.33	57.9553	49.9473	56.3122	148.205	192.72	147.622	107.71	91.584	88.2512	48.5239	47.0777	38.9315
	Ersatz	41.9157	143.347	293.602	201.657	219.204	131.903	125.906	85.8689	44.6695	35.6787	45.5567	120.277	155.006	118.017	91.4197	74.1951	67.4703	38.3659	34.5579	29.1835
	Mean intake sports drinks (g/day)	12.0015	12.0015	12.0015	12.0015	12.0015	12.0015	12.0015	12.0015	12.0015	12.0015	3.40252	3.40252	3.40252	3.40252	3.40252	3.40252	3.40252	3.40252	3.40252	3.40252
	Relative standard error of estimate (%)	1.42135	1.42135	1.42135	1.42135	1.42135	1.42135	1.42135	1.42135	1.42135	1.42135	0.740248	0.740248	0.740248	0.740248	0.740248	0.740248	0.740248	0.740248	0.740248	0.740248
	Lower 95% confidence interval of the mean	9.15734	9.15734	9.15734	9.15734	9.15734	9.15734	9.15734	9.15734	9.15734	9.15734	1.92129	1.92129	1.92129	1.92129	1.92129	1.92129	1.92129	1.92129	1.92129	1.92129
	Upper 95% confidence interval of the mean	14.8456	14.8456	14.8456	14.8456	14.8456	14.8456	14.8456	14.8456	14.8456	14.8456	4.88375	4.88375	4.88375	4.88375	4.88375	4.88375	4.88375	4.88375	4.88375	4.88375
	Ersatz	12.0015	12.0015	12.0015	12.0015	12.0015	12.0015	12.0015	12.0015	12.0015	12.0015	3.40252	3.40252	3.40252	3.40252	3.40252	3.40252	3.40252	3.40252	3.40252	3.40252
	Mean intake energy drinks (g/day)	7.31777	7.31777	7.31777	7.31777	7.31777	7.31777	7.31777	7.31777	7.31777	7.31777	1.99523	1.99523	1.99523	1.99523	1.99523	1.99523	1.99523	1.99523	1.99523	1.99523
	Relative standard error of estimate (%)	0.954372	0.954372	0.954372	0.954372	0.954372	0.954372	0.954372	0.954372	0.954372	0.954372	0.423921	0.423921	0.423921	0.423921	0.423921	0.423921	0.423921	0.423921	0.423921	0.423921
	Lower 95% confidence interval of the mean	5.40808	5.40808	5.40808	5.40808	5.40808	5.40808	5.40808	5.40808	5.40808	5.40808	1.14697	1.14697	1.14697	1.14697	1.14697	1.14697	1.14697	1.14697	1.14697	1.14697
	Upper 95% confidence interval of the mean	9.22747	9.22747	9.22747	9.22747	9.22747	9.22747	9.22747	9.22747	9.22747	9.22747	2.84349	2.84349	2.84349	2.84349	2.84349	2.84349	2.84349	2.84349	2.84349	2.84349
	Ersatz	7.31777	7.31777	7.31777	7.31777	7.31777	7.31777	7.31777	7.31777	7.31777	7.31777	1.99523	1.99523	1.99523	1.99523	1.99523	1.99523	1.99523	1.99523	1.99523	1.99523
	Mean intake fruit drink (g/day)	59.93	56.1871	46.9881	91.5617	48.7916	42.658	20.5824	25.2724	19.1855	19.8552	59.2838	57.6448	44.1893	53.8124	36.6346	18.6287	11.0748	22.4161	23.7668	30.4041
	Relative standard error of estimate (%)	8.89125	13.5344	10.4462	22.7314	8.14687	7.70395	3.28817	5.24751	3.91889	4.57585	6.87069	11.0394	7.92294	11.0422	4.79575	3.4213	2.40727	5.40823	4.216	11.2413
	Lower 95% confidence interval of the mean	42.1387	29.1048	26.0852	46.0763	32.4898	27.2424	14.0028	14.7722	11.3438	10.6989	45.5356	35.5551	28.3355	31.7169	27.0383	11.7827	6.25788	11.5943	15.3307	7.91023
	Upper 95% confidence interval of the mean	77.7214	83.2693	67.891	137.047	65.0935	58.0736	27.1621	35.7727	27.0272	29.0114	73.032	79.7345	60.043	75.9078	46.2309	25.4747	15.8918	33.238	32.203	52.8979
	Ersatz	59.93	56.1871	46.9881	91.5617	48.7916	42.658	20.5824	25.2724	19.1855	19.8552	59.2838	57.6448	44.1893	53.8124	36.6346	18.6287	11.0748	22.4161	23.7668	30.4041
	Mean intake cordial diluted (g/day)	51.8032	75.9642	40.1857	55.8755	42.3323	41.3929	55.0387	12.4314	16.7147	30.6327	36.8821	33.9699	31.8807	17.3664	29.8247	21.8088	13.7206	15.8561	14.2677	5.23377
	Relative standard error of estimate (%)	8.18678	15.1442	9.19622	18.4911	11.4975	9.59765	12.483	2.91933	4.35473	8.65441	6.75313	8.38131	11.7662	4.93893	5.74198	3.96568	2.79359	4.19496	4.10843	1.56709
	Lower 95% confidence interval of the mean	35.4215	45.6606	21.7842	18.8749	19.326	22.188	30.0603	6.58981	8.00089	13.3153	23.3691	17.1989	8.33672	7.48358	18.335	13.8735	8.13063	7.46203	6.04673	2.09803
	Upper 95% confidence interval of the mean	68.1849	106.268	58.5873	92.8761	65.3387	60.5977	80.0171	18.2729	25.4285	47.9501	50.3951	50.7408	55.4248	27.2491	41.3144	29.7441	19.3106	24.2502	22.4886	8.36951
	Ersatz	51.8032	75.9642	40.1857	55.8755	42.3323	41.3929	55.0387	12.4314	16.7147	30.6327	36.8821	33.9699	31.8807	17.3664	29.8247	21.8088	13.7206	15.8561	14.2677	5.23377
		base ml males 2-9	base ml male 10-14 yrs	base ml male 15-19	base ml male 20-24	base ml male 25-34	base ml male 35-44	base ml male 45-54	base ml male 55-64	base ml male 65-74	base ml male 75+	Base ml Female 2-9	Base ml Female 10-14 yrs	Base ml Female 15-19	Base ml Female 20-24	Base ml Female 25-34	Base ml Female 35-44	Base ml Female 45-54	Base ml Female 55-64	Base ml Female 65-74	Base ml Female 75+
	baseline consumption total	172.968	294.817	400.095	368.414	329.647	235.273	220.847	142.892	99.8889	105.486	147.12	217.29	236.474	194.594	163.277	120.03	97.6634	82.0359	77.9902	70.2191
	Ersatz baseline consumption total	172.968	294.817	400.095	368.414	329.647	235.273	220.847	142.892	99.8889	105.486	147.12	217.29	236.474	194.594	163.277	120.03	97.6634	82.0359	77.9902	70.2191
Consumption of substitutes	Consumption of substitutes
	Mean intake fruit juice (g/day)	55.64	55.64	55.64	55.64	55.64	55.64	55.64	55.64	55.64	55.64	44.8109	44.8109	44.8109	44.8109	44.8109	44.8109	44.8109	44.8109	44.8109	44.8109
	Relative standard error of estimate (%)	2.76444	2.76444	2.76444	2.76444	2.76444	2.76444	2.76444	2.76444	2.76444	2.76444	2.08599	2.08599	2.08599	2.08599	2.08599	2.08599	2.08599	2.08599	2.08599	2.08599
	Lower 95% confidence interval of the mean	50.1084	50.1084	50.1084	50.1084	50.1084	50.1084	50.1084	50.1084	50.1084	50.1084	40.6368	40.6368	40.6368	40.6368	40.6368	40.6368	40.6368	40.6368	40.6368	40.6368
	Upper 95% confidence interval of the mean	61.1716	61.1716	61.1716	61.1716	61.1716	61.1716	61.1716	61.1716	61.1716	61.1716	48.9849	48.9849	48.9849	48.9849	48.9849	48.9849	48.9849	48.9849	48.9849	48.9849
	Ersatz	55.64	55.64	55.64	55.64	55.64	55.64	55.64	55.64	55.64	55.64	44.8109	44.8109	44.8109	44.8109	44.8109	44.8109	44.8109	44.8109	44.8109	44.8109
	Mean intake low fat milk (g/day)	60.6523	60.6523	60.6523	60.6523	60.6523	60.6523	60.6523	60.6523	60.6523	60.6523	63.9751	63.9751	63.9751	63.9751	63.9751	63.9751	63.9751	63.9751	63.9751	63.9751
	Relative standard error of estimate (%)	2.584	2.584	2.584	2.584	2.584	2.584	2.584	2.584	2.584	2.584	2.18813	2.18813	2.18813	2.18813	2.18813	2.18813	2.18813	2.18813	2.18813	2.18813
	Lower 95% confidence interval of the mean	55.4817	55.4817	55.4817	55.4817	55.4817	55.4817	55.4817	55.4817	55.4817	55.4817	59.5967	59.5967	59.5967	59.5967	59.5967	59.5967	59.5967	59.5967	59.5967	59.5967
	Upper 95% confidence interval of the mean	65.8229	65.8229	65.8229	65.8229	65.8229	65.8229	65.8229	65.8229	65.8229	65.8229	68.3536	68.3536	68.3536	68.3536	68.3536	68.3536	68.3536	68.3536	68.3536	68.3536
	Ersatz	60.6523	60.6523	60.6523	60.6523	60.6523	60.6523	60.6523	60.6523	60.6523	60.6523	63.9751	63.9751	63.9751	63.9751	63.9751	63.9751	63.9751	63.9751	63.9751	63.9751
	Mean intake tea black (g/day)	148.281	148.281	148.281	148.281	148.281	148.281	148.281	148.281	148.281	148.281	205.713	205.713	205.713	205.713	205.713	205.713	205.713	205.713	205.713	205.713
	Relative standard error of estimate (%)	5.55855	5.55855	5.55855	5.55855	5.55855	5.55855	5.55855	5.55855	5.55855	5.55855	5.18046	5.18046	5.18046	5.18046	5.18046	5.18046	5.18046	5.18046	5.18046	5.18046
	Lower 95% confidence interval of the mean	137.159	137.159	137.159	137.159	137.159	137.159	137.159	137.159	137.159	137.159	195.347	195.347	195.347	195.347	195.347	195.347	195.347	195.347	195.347	195.347
	Upper 95% confidence interval of the mean	159.404	159.404	159.404	159.404	159.404	159.404	159.404	159.404	159.404	159.404	216.079	216.079	216.079	216.079	216.079	216.079	216.079	216.079	216.079	216.079
	Ersatz	148.281	148.281	148.281	148.281	148.281	148.281	148.281	148.281	148.281	148.281	205.713	205.713	205.713	205.713	205.713	205.713	205.713	205.713	205.713	205.713
	Mean intake tea milk (g/day)	3.79764	3.79764	3.79764	3.79764	3.79764	3.79764	3.79764	3.79764	3.79764	3.79764	3.79764	3.79764	3.79764	3.79764	3.79764	3.79764	3.79764	3.79764	3.79764	3.79764
	Relative standard error of estimate (%)	0.512887	0.512887	0.512887	0.512887	0.512887	0.512887	0.512887	0.512887	0.512887	0.512887	0.512887	0.512887	0.512887	0.512887	0.512887	0.512887	0.512887	0.512887	0.512887	0.512887
	Lower 95% confidence interval of the mean	2.77136	2.77136	2.77136	2.77136	2.77136	2.77136	2.77136	2.77136	2.77136	2.77136	2.77136	2.77136	2.77136	2.77136	2.77136	2.77136	2.77136	2.77136	2.77136	2.77136
	Upper 95% confidence interval of the mean	4.82393	4.82393	4.82393	4.82393	4.82393	4.82393	4.82393	4.82393	4.82393	4.82393	4.82393	4.82393	4.82393	4.82393	4.82393	4.82393	4.82393	4.82393	4.82393	4.82393
	Ersatz	3.79764	3.79764	3.79764	3.79764	3.79764	3.79764	3.79764	3.79764	3.79764	3.79764	3.79764	3.79764	3.79764	3.79764	3.79764	3.79764	3.79764	3.79764	3.79764	3.79764
	Mean intake coffee black(g/day)	138.45	138.45	138.45	138.45	138.45	138.45	138.45	138.45	138.45	138.45	126.492	126.492	126.492	126.492	126.492	126.492	126.492	126.492	126.492	126.492
	Relative standard error of estimate (%)	5.38361	5.38361	5.38361	5.38361	5.38361	5.38361	5.38361	5.38361	5.38361	5.38361	3.17209	3.17209	3.17209	3.17209	3.17209	3.17209	3.17209	3.17209	3.17209	3.17209
	Lower 95% confidence interval of the mean	127.677	127.677	127.677	127.677	127.677	127.677	127.677	127.677	127.677	127.677	120.145	120.145	120.145	120.145	120.145	120.145	120.145	120.145	120.145	120.145
	Upper 95% confidence interval of the mean	149.223	149.223	149.223	149.223	149.223	149.223	149.223	149.223	149.223	149.223	132.84	132.84	132.84	132.84	132.84	132.84	132.84	132.84	132.84	132.84
	Ersatz	138.45	138.45	138.45	138.45	138.45	138.45	138.45	138.45	138.45	138.45	126.492	126.492	126.492	126.492	126.492	126.492	126.492	126.492	126.492	126.492
	Mean intake coffee white (g/day)	53.6665	53.6665	53.6665	53.6665	53.6665	53.6665	53.6665	53.6665	53.6665	53.6665	52.967	52.967	52.967	52.967	52.967	52.967	52.967	52.967	52.967	52.967
	Relative standard error of estimate (%)	2.25639	2.25639	2.25639	2.25639	2.25639	2.25639	2.25639	2.25639	2.25639	2.25639	2.74248	2.74248	2.74248	2.74248	2.74248	2.74248	2.74248	2.74248	2.74248	2.74248
	Lower 95% confidence interval of the mean	49.1515	49.1515	49.1515	49.1515	49.1515	49.1515	49.1515	49.1515	49.1515	49.1515	47.4793	47.4793	47.4793	47.4793	47.4793	47.4793	47.4793	47.4793	47.4793	47.4793
	Upper 95% confidence interval of the mean	58.1815	58.1815	58.1815	58.1815	58.1815	58.1815	58.1815	58.1815	58.1815	58.1815	58.4547	58.4547	58.4547	58.4547	58.4547	58.4547	58.4547	58.4547	58.4547	58.4547
	Ersatz	53.6665	53.6665	53.6665	53.6665	53.6665	53.6665	53.6665	53.6665	53.6665	53.6665	52.967	52.967	52.967	52.967	52.967	52.967	52.967	52.967	52.967	52.967
Change SSB consumption	20% tax on sugar-sweetened drinks	20
	Adjusted mean intake of carbonated drink (g/day)	37.087	126.833	259.779	178.427	193.952	116.708	111.402	75.9768	39.5235	31.5685	40.3086	106.421	137.149	104.422	80.8882	65.6478	59.6977	33.9461	30.5768	25.8216
	Change in soft drink consumption (g/day)	-4.82869	-16.5136	-33.8229	-23.2309	-25.2523	-15.1952	-14.5044	-9.8921	-5.14592	-4.11018	-5.24814	-13.8559	-17.8567	-13.5956	-10.5316	-8.54728	-7.77258	-4.41975	-3.98107	-3.36194
	Change in kJ	-8.40192	-28.7336	-58.8519	-40.4218	-43.939	-26.4397	-25.2377	-17.2122	-8.9539	-7.15172	-9.13176	-24.1093	-31.0706	-23.6564	-18.3249	-14.8723	-13.5243	-7.69036	-6.92706	-5.84978
	Change in weight (kg)	-0.0361821	-0.180723	-0.551605	-0.404218	-0.43939	-0.264397	-0.252377	-0.172122	-0.089539	-0.0715172	-0.0427949	-0.161862	-0.301872	-0.236564	-0.183249	-0.148723	-0.135243	-0.0769036	-0.0692706	-0.0584978
	Adjusted mean intake of sports drink (g/day)	10.6189	10.6189	10.6189	10.6189	10.6189	10.6189	10.6189	10.6189	10.6189	10.6189	3.01055	3.01055	3.01055	3.01055	3.01055	3.01055	3.01055	3.01055	3.01055	3.01055
	Change in sports drink consumption (g/day)	-1.38257	-1.38257	-1.38257	-1.38257	-1.38257	-1.38257	-1.38257	-1.38257	-1.38257	-1.38257	-0.39197	-0.39197	-0.39197	-0.39197	-0.39197	-0.39197	-0.39197	-0.39197	-0.39197	-0.39197
	Change in kJ	-1.5623	-1.5623	-1.5623	-1.5623	-1.5623	-1.5623	-1.5623	-1.5623	-1.5623	-1.5623	-0.442926	-0.442926	-0.442926	-0.442926	-0.442926	-0.442926	-0.442926	-0.442926	-0.442926	-0.442926
	Change in weight (kg)	-0.00672791	-0.00982629	-0.0146431	-0.015623	-0.015623	-0.015623	-0.015623	-0.015623	-0.015623	-0.015623	-0.00207572	-0.00297365	-0.00430333	-0.00442926	-0.00442926	-0.00442926	-0.00442926	-0.00442926	-0.00442926	-0.00442926
	Adjusted mean intake of energy drinks (g/day)	6.47476	6.47476	6.47476	6.47476	6.47476	6.47476	6.47476	6.47476	6.47476	6.47476	1.76538	1.76538	1.76538	1.76538	1.76538	1.76538	1.76538	1.76538	1.76538	1.76538
	Change in energy drink consumption (g/day)	-0.843007	-0.843007	-0.843007	-0.843007	-0.843007	-0.843007	-0.843007	-0.843007	-0.843007	-0.843007	-0.22985	-0.22985	-0.22985	-0.22985	-0.22985	-0.22985	-0.22985	-0.22985	-0.22985	-0.22985
	Change in kJ	-1.61014	-1.61014	-1.61014	-1.61014	-1.61014	-1.61014	-1.61014	-1.61014	-1.61014	-1.61014	-0.439014	-0.439014	-0.439014	-0.439014	-0.439014	-0.439014	-0.439014	-0.439014	-0.439014	-0.439014
	Change in weight (kg)	-0.00693394	-0.0101272	-0.0150915	-0.0161014	-0.0161014	-0.0161014	-0.0161014	-0.0161014	-0.0161014	-0.0161014	-0.00205739	-0.00294739	-0.00426532	-0.00439014	-0.00439014	-0.00439014	-0.00439014	-0.00439014	-0.00439014	-0.00439014
	Adjusted mean intake of fruit drink (g/day)	44.6479	41.8594	35.0061	68.2135	36.3498	31.7802	15.3339	18.828	14.2932	14.7921	44.1664	42.9454	32.921	40.0902	27.2928	13.8784	8.25073	16.7	17.7063	22.651
	Change in fruit drink consumption (g/day)	-15.2822	-14.3277	-11.982	-23.3482	-12.4419	-10.8778	-5.24852	-6.44447	-4.89231	-5.06308	-15.1174	-14.6994	-11.2683	-13.7222	-9.34182	-4.75032	-2.82408	-5.71612	-6.06054	-7.75303
	Change in kJ	-28.1192	-26.363	-22.0468	-42.9608	-22.893	-20.0151	-9.65728	-11.8578	-9.00185	-9.31606	-27.8159	-27.047	-20.7336	-25.2488	-17.189	-8.74058	-5.1963	-10.5177	-11.1514	-14.2656
	Change in weight (kg)	-0.121093	-0.165813	-0.20664	-0.429608	-0.22893	-0.200151	-0.0965728	-0.118578	-0.0900185	-0.0931606	-0.130356	-0.181584	-0.201441	-0.252488	-0.17189	-0.0874058	-0.051963	-0.105177	-0.111514	-0.142656
	Adjusted mean intake of cordial made (g/day)	34.589	50.7213	26.832	37.3081	28.2653	27.638	36.7493	8.30043	11.1604	20.4535	24.6262	22.6817	21.2868	11.5955	19.914	14.5617	9.16124	10.5871	9.52654	3.49459
	Change in cordial consumption (g/day)	-17.2142	-25.2429	-13.3537	-18.5674	-14.067	-13.7549	-18.2894	-4.13095	-5.55429	-10.1792	-12.2559	-11.2882	-10.594	-5.77084	-9.91075	-7.24706	-4.55936	-5.26899	-4.74115	-1.73918
	Change in kJ	-25.477	-37.3595	-19.7635	-27.4798	-20.8192	-20.3572	-27.0683	-6.1138	-8.22035	-15.0653	-18.1388	-16.7065	-15.6791	-8.54085	-14.6679	-10.7256	-6.74785	-7.7981	-7.01691	-2.57399
	Change in weight (kg)	-0.109714	-0.234977	-0.185239	-0.274798	-0.208192	-0.203572	-0.270683	-0.061138	-0.0822035	-0.150653	-0.0850052	-0.112162	-0.152333	-0.0854085	-0.146679	-0.107256	-0.0674785	-0.077981	-0.0701691	-0.0257399
		Change ml males 2-9	Change ml male 10-14 yrs	Change ml male 15-19	Changeml male 20-24	Change ml male 25-34	Change ml male 35-44	Change ml male 45-54	Change ml male 55-64	Change ml male 65-74	change ml male 75+	Change ml females 2-9	Change ml female 10-14 yrs	Change ml female 15-19	Changeml female 20-24	Change ml female 25-34	Change ml female 35-44	Change ml female 45-54	Change ml female 55-64	Change ml female 65-74	change ml female 75+
	change in consumption total	-39.5506	-58.3097	-61.3842	-67.3722	-53.9868	-42.0535	-40.2679	-22.6931	-17.8181	-21.5781	-33.2432	-40.4654	-40.3407	-33.7104	-30.4059	-21.1665	-15.7778	-16.0267	-15.4046	-13.476
	Ersatz change in consumption total	-39.5506	-58.3097	-61.3842	-67.3722	-53.9868	-42.0535	-40.2679	-22.6931	-17.8181	-21.5781	-33.2432	-40.4654	-40.3407	-33.7104	-30.4059	-21.1665	-15.7778	-16.0267	-15.4046	-13.476
Change substitutes	Adjusted intake of fruit juice (g/day)	55.64	55.64	55.64	55.64	55.64	55.64	55.64	55.64	55.64	55.64	44.8109	44.8109	44.8109	44.8109	44.8109	44.8109	44.8109	44.8109	44.8109	44.8109
	Change in fruit juice consumption (g/day)	0	0	0	0	0	0	0	0	0	0	0	0	0	0	0	0	0	0	0	0
	Change in kJ	0	0	0	0	0	0	0	0	0	0	0	0	0	0	0	0	0	0	0	0
	Change in weight (kg)	0	0	0	0	0	0	0	0	0	0	0	0	0	0	0	0	0	0	0	0
	Adjusted intake low fat milk (g/day)	60.6523	60.6523	60.6523	60.6523	60.6523	60.6523	60.6523	60.6523	60.6523	60.6523	63.9751	63.9751	63.9751	63.9751	63.9751	63.9751	63.9751	63.9751	63.9751	63.9751
	Change in milk consumption (g/day)	0	0	0	0	0	0	0	0	0	0	0	0	0	0	0	0	0	0	0	0
	Change in kJ	0	0	0	0	0	0	0	0	0	0	0	0	0	0	0	0	0	0	0	0
	Change in weight (kg)	0	0	0	0	0	0	0	0	0	0	0	0	0	0	0	0	0	0	0	0
	Adjusted intake black tea (g/day)	148.281	148.281	148.281	148.281	148.281	148.281	148.281	148.281	148.281	148.281	205.713	205.713	205.713	205.713	205.713	205.713	205.713	205.713	205.713	205.713
	Change in tea consumption (g/day)	0	0	0	0	0	0	0	0	0	0	0	0	0	0	0	0	0	0	0	0
	Change in kJ	0	0	0	0	0	0	0	0	0	0	0	0	0	0	0	0	0	0	0	0
	Change in weight (kg)	0	0	0	0	0	0	0	0	0	0	0	0	0	0	0	0	0	0	0	0
	Adjusted intake tea with milk (g/day)	3.79764	3.79764	3.79764	3.79764	3.79764	3.79764	3.79764	3.79764	3.79764	3.79764	3.79764	3.79764	3.79764	3.79764	3.79764	3.79764	3.79764	3.79764	3.79764	3.79764
	Change in tea consumption (g/day)	0	0	0	0	0	0	0	0	0	0	0	0	0	0	0	0	0	0	0	0
	Change in kJ	0	0	0	0	0	0	0	0	0	0	0	0	0	0	0	0	0	0	0	0
	Change in weight (kg)	0	0	0	0	0	0	0	0	0	0	0	0	0	0	0	0	0	0	0	0
	Adjusted intake coffee black (g/day)	138.45	138.45	138.45	138.45	138.45	138.45	138.45	138.45	138.45	138.45	126.492	126.492	126.492	126.492	126.492	126.492	126.492	126.492	126.492	126.492
	Change in coffee black consumption (g/day)	0	0	0	0	0	0	0	0	0	0	0	0	0	0	0	0	0	0	0	0
	Change in kJ	0	0	0	0	0	0	0	0	0	0	0	0	0	0	0	0	0	0	0	0
	Change in weight (kg)	0	0	0	0	0	0	0	0	0	0	0	0	0	0	0	0	0	0	0	0
	Adjusted intake coffee white (g/day)	53.6665	53.6665	53.6665	53.6665	53.6665	53.6665	53.6665	53.6665	53.6665	53.6665	52.967	52.967	52.967	52.967	52.967	52.967	52.967	52.967	52.967	52.967
	Change in coffee white consumption (g/day)	0	0	0	0	0	0	0	0	0	0	0	0	0	0	0	0	0	0	0	0
	Change in kJ	0	0	0	0	0	0	0	0	0	0	0	0	0	0	0	0	0	0	0	0
	Change in weight (kg)	0	0	0	0	0	0	0	0	0	0	0	0	0	0	0	0	0	0	0	0
	change in overall weight	-0.280651	-0.601467	-0.973219	-1.14035	-0.908237	-0.699845	-0.651357	-0.383563	-0.293485	-0.347055	-0.26229	-0.461528	-0.664215	-0.583279	-0.510637	-0.352204	-0.263504	-0.268881	-0.259773	-0.235713
	Energy balance Equations	Kj per kg
	Adults	100
	boy (age 2-9, av age 5)	232.212
	boy (age 10-14, av age 12)	158.992
	boy (age 15-18, av age 17)	106.692
	girl (age 2-9, av age 5)	213.384
	girl (age 10-14, av age 12)	148.95
	girl (age 15-18, av age 17)	102.926
Kilojoules per drink
Drink type	kj/100ml	KJ/g	notes	source
soft drink,	174	1.74	cola	Nutrient tables (NUTTAB 2010) http://www.foodstandards.gov.au/science/monitoringnutrients/nutrientables/nuttab/Pages/default.aspx
sports drink	113	1.13	gatorade
Energy drink	191	1.91	energy drink
fruit drink	184	1.84	orange 25%
cordial concentrate	740	7.4	Cordial, 25% citrus fruit juice
diluted cordial kj/g	148	1.48	Cordial, 25% citrus fruit juice
Diet soft drinks	0	0
bottled water	0	0
Fruit juice	116	1.16
low fat milk	212	2.12
tea	6	0.06
tea with milk	41.96	0.4196
Coffee instant	5	0.05	instant
cappuccino	146	1.46	cappuccino
coffee with milk	70.72	0.7072	with average milk 31g	http://www.foodstandards.gov.au/science/monitoringnutrients/ausnut/foodmeasures/Pages/2011-Dash-and-splash-measures-program.aspx
average coffee	108.36	1.0836	average of instant and cappucino
Price Elasticities: Impact of 20% valoric (flat) tax on consumption: all households (Sharma)				impact of 1% tax calculations
% Change per capita Quantities of	Direct effect	Indirect effect	Total effect (%)	Total effect	SE	ersatz for ages	ersatz for tax	Z score 10% CI	Z score 5% CI	Notes
Soft drinks	-12.63	1.1	-11.52	0.993899	0.00311281	0.993899	0.993899	1.64485	1.95996	Z score with alpha 0.1 two tailed (probability .05) https://www.fourmilab.ch/rpkp/experiments/analysis/zCalc.html
Cordial	-19.68	-13.54	-33.23	0.980007	0.0102008	0.980007	0.980007	1.64485	1.95996
Fruit drink	-21.04	-4.25	-25.5	0.985389	0.00745461	0.985389	0.985389	1.64485	1.95996
Diet soft drinks	0	3.17	3.17	1.00156	0.000796757	1.00156	1.00156	1.64485	1.95996
Bottled water	0	1.58	1.58	1.00078	0.000400074	1.00078	1.00078	1.64485	1.95996
Fruit juice	0	0.67	0.67	1.00033	0.00017038	1.00033	1.00033	1.64485	1.95996
High-fat milk	0	0	0
Low-fat milk	0	1.13	1.13	1.00056	0.000286735	1.00056	1.00056	1.64485	1.95996
Tea	0	1.88	1.88	1.00093	0.000475369	1.00093	1.00093	1.64485	1.95996
Coffee	0	-0.13	-0.13	0.999935	3.31844e-05	0.999935	0.999935	1.64485	1.95996
				Age multiplier effect for quintile data		Fractions of totals
	For calculation of tax on sport and energy drinks	total			mean intake	2-9	10-14 yrs	15-19	20-24	25-34	35-44	45-54	55-64	65-74	75+
	Mean intake fizzy drinks (g/day)	101.656		males soft drinks	130.186	0.321968	1.10109	2.25525	1.54899	1.68377	1.01319	0.967127	0.659586	0.34312	0.274059
	Relative standard error of estimate (%)	2.94741		females soft drinks	72.6774	0.626835	1.65495	2.13279	1.62385	1.25788	1.02088	0.928353	0.527892	0.475497	0.401549
	Lower 95% confidence interval of the mean	95.7581		males fruit drink	41.2563	1.45263	1.3619	1.13893	2.21934	1.18265	1.03397	0.498891	0.61257	0.465032	0.481264
	Upper 95% confidence interval of the mean	107.554		females fruit drink	32.4538	1.82671	1.77621	1.3616	1.65812	1.12882	0.574006	0.341248	0.690709	0.732328	0.93684
	ersatz	101.656		males cordial	42.1339	1.22949	1.80292	0.953762	1.32614	1.00471	0.982412	1.30628	0.295044	0.396704	0.727032
	Adjusted mean intake of fizzy drink (g/day)	89.9451		females cordial	22.1217	1.66724	1.53559	1.44116	0.785039	1.34821	0.985856	0.620234	0.716769	0.644965	0.23659
				total means male	213.576	0.71941	1.28993	1.78285	1.63452	1.45301	1.01113	0.943586	0.578588	0.377241	0.403446
	Mean intake sports drinks (g/day)	7.7355		total means female	127.253	1.11371	1.66513	1.81588	1.48677	1.24067	0.900825	0.725058	0.602251	0.570458	0.50939
	Relative standard error of estimate (%)	0.858019
	Lower 95% confidence interval of the mean	6.0186
	Upper 95% confidence interval of the mean	9.45239
	ersatz	7.7355
	Adjusted mean intake of sports drink (g/day)	6.84437
	Mean intake energy drinks (g/day)	4.67724
	Relative standard error of estimate (%)	0.483522
	Lower 95% confidence interval of the mean	3.70972
	Upper 95% confidence interval of the mean	5.64477
	ersatz	4.67724
	Adjusted mean intake of energy drink (g/day)	4.13842
	Mean intake cordial made (g/day)	32.066
	Relative standard error of estimate (%)	2.20761
	Lower 95% confidence interval of the mean	27.6486
	Upper 95% confidence interval of the mean	36.4834
	ersatz	32.066
	Adjusted mean intake of cordial (g/day)	21.4104
	Mean intake fruit drink(g/day)	36.8417
	Relative standard error of estimate (%)	1.80523
	Lower 95% confidence interval of the mean	33.2294
	Upper 95% confidence interval of the mean	40.4539
	ersatz	36.8417
	Adjusted mean intake of fruit drink (g/day)	27.4471

## Sheet: Calc-costs Aus pop 
Cost Calculations
C1 costs (Healthcare sector)
	Base case																															Sensitivity Analysis values
Cost item	Mean unit cost	SD	SE	Upper CI	Lower CI	Distribution used in Ersatz	min	max	n	a	B	ersatz distrubution calculation	ersatz output calculation	Source	Assumptions/ comments	Resouce use	SD	SE	Upper CI	Lower CI	Distribution used in Ersatz	min	max	n	a	B	ersatz distrubution calculation	ersatz output calculation	Source	Assumptions/ comments	Cost	Lowest value found	Highest value found	SD	Distribution used in Ersatz	Calculated upper CI	Calculated Lower CI	Source	Comments	Assumptions
																															=N4*AC4
Total C1 cost																															=sum(N4,N5)
C1 cost Upper CI																															based on AF6
C1 cost Lower CI																															based on AF6
C2a costs (Government, cost of legislation
	Base case																															Sensitivity Analysis values
Cost item	Mean unit cost	SD	SE	Upper CI	Lower CI	Distribution used in Ersatz	min	max	n	a	B	ersatz distrubution calculation	ersatz output calculation	Source	Assumptions/ comments	Resouce use	SD	SE	Upper CI	Lower CI	Distribution used in Ersatz	min	max	n	a	B	ersatz distrubution calculation	ersatz output calculation	Source	Assumptions/ comments	Cost	Lowest value found	Highest value found	SD	Distribution used in Ersatz	Calculated upper CI	Calculated Lower CI	Source	Comments	Assumptions
G Tax department accountant salary	84889		3250	91259	78519	Gamma				682.238	124.427	84889	84889	ABS G93		0.32		0.112245	0.54	0.1	gamma	0.09	0.55		10.24	0.03125	0.32		Samples drawn from a uniform distribution (min=0.09, max=0.55) data from personal communications with Washington and West Virginia State Departments of Revenue; (Long 2015)	Government administration and compliance time costs per million people per year (FTE)	564798
G Field audit salary	84889		3250	91259	78519	Gamma				682.238	124.427	84889	84889	ABS G93		0.3		0.0255102	0.35	0.24	gamma	0.223	0.371		138.298	0.00216924	0.3		based on an estimate of field audit time ( +or-25%) from a personal communication with West Virginia State Department of Revenue (Long 2015)	Government administration and compliance time costs per million people per year (FTE)	529498
G Field audit direct costs	13780.3		1755.77	17221.6	10325.4	Gamma				61.5999	223.706	13780.3	13780.3	Long F89		20.7918													ABS census 2011	Australian population millions	286517
G Tax certification system operating costs	17882.8		2683.49	23142.5	12563	Gamma				44.4089	402.685	17882.8	17882.8	Long F92		20.7918													ABS census 2012	Australian population millions	371816
Passing Legislation in parliament	1.08969e+06		-68621.9	1.24158e+06	955188	Gamma				252.161	4321.39	1.08969e+06	1.08969e+06	see below	average cost 2010-2015														Various	One off cost in first year	1.08969e+06
Total C2a cost year 1	2.84231e+06												2.84231e+06
C2a cost year 1 Upper CI
C2a cost year 1 Lower CI
Total C2a cost year 2-10	1.75263e+06												1.75263e+06
C2a cost Upper CI
C2a cost Lower CI
C2b costs Industry
	Base case																															Sensitivity Analysis values
Cost item	Mean unit cost	SD	SE	Upper CI	Lower CI	Distribution used in Ersatz	min	max	n	a	B	ersatz distrubution calculation	ersatz output calculation	Source	Assumptions/ comments	Resouce use	SD	SE	Upper CI	Lower CI	Distribution used in Ersatz	min	max	n	a	B	ersatz distrubution calculation	ersatz output calculation	Source	Assumptions/ comments	Cost	Lowest value found	Highest value found	SD	Distribution used in Ersatz	Calculated upper CI	Calculated Lower CI	Source	Comments	Assumptions
Tax department accountant salary	98422.6		5044	108309	88536.3	Gamma				380.75	258.497	98422.6	98422.6			0.32				0.1	gamma	0.09	0.55		10.24	0.03125	0.32		as above	Government administration and compliance time costs per million people per year (FTE)	654842
Field audit salary	98422.6		5044	108309	88536.3	Gamma				380.75	258.497	98422.6	98422.6			0.3		0.0255102		0.24	gamma	0.223	0.371		1.5625	0.192	0.3		as above	Government administration and compliance time costs per million people per year (FTE)	613914
Field audit direct costs	13780.3		1755.77	17221.6	10325.4	Gamma				61.5999	223.706	13780.3	13780.3	Long F89		20.7918													as above		286517
Tax certification system operating costs	17882.8		2683.49	23142.5	12563	Gamma				44.4089	402.685	17882.8	17882.8	Long F92		20.7918													ABS census 2012	Australian population millions	371816
Total C2b cost	1.92709e+06												1.92709e+06
C2b cost Upper CI
C2b cost Lower CI
Total costs C2 10 years	2.05431e+07												2.05431e+07
Total costs 10 years
C3 costs (patient and family)
	Base case																															Sensitivity Analysis values
Cost item	Mean unit cost	SD	SE	Upper CI	Lower CI	Distribution used in Ersatz	min	max	n	a	B	ersatz distrubution calculation	ersatz output calculation	Source	Assumptions/ comments	Resouce use	SD	SE	Upper CI	Lower CI	Distribution used in Ersatz	min	max	n	a	B	ersatz distrubution calculation	ersatz output calculation	Source	Assumptions/ comments	Cost	Lowest value found	Highest value found	SD	Distribution used in Ersatz	Calculated upper CI	Calculated Lower CI	Source	Comments	Assumptions
Tax per fizzy drinks	0.582333		0.285544			Gamma	0.15	1.142		4.15907	0.140015	0.582333	0.582333	coles online	20% of price per litre	3.97497e+08													Sharma 2014	Tax burden - the additional cost of beverage attributed to SSB tax.	3.97497e+08	0.15	1.142
Tax per Sports drinks	1.11333		0.0595238			Gamma	0.88	1.23		349.84	0.00318241	1.11333	1.11333	coles online	20% of price per litre	5.78287e+07														Tax burden - the additional cost of beverage attributed to SSB tax.	5.78287e+07
Tax per Energy Drinks	2.10133		0.27483			Gamma	1.4	2.64		58.4604	0.0359446	2.10133	2.10133	coles online	20% of price per litre	6.59955e+07														Tax burden - the additional cost of beverage attributed to SSB tax.	6.59955e+07
Tax per Cordial	1.0955		0.33801			Gamma	1.054	1.758		10.5043	0.104291	1.0955	1.0955	coles online	20% of price per litre	1.78001e+07														Tax burden - the additional cost of beverage attributed to SSB tax.	1.78001e+07
Tax per Fruit drink	0.508667		0.0636054			Gamma	0.384	0.633333		63.9555	0.00795344	0.508667	0.508667	coles online	20% of price per litre	1.05953e+08														Tax burden - the additional cost of beverage attributed to SSB tax.	1.05953e+08
Total C3 cost	6.45075e+08
total tax per person	31.0255
population tax per person													31.0255
population tax total output													6.45075e+08
Amount of tax paid
Soft drinks taxes	0.2
Soft drinks prices	Soft drinks per litre	Sports drinks	Sports drinks per litre	energy drinks	energy drinks per litre	Fruit drinks	Fruit drinks per litre	Cordial	Cordial per litre	Source
Coke 375ml	3.36	Gatorade 600ml	6.15	red bull 355ml can	11.32	mildura 1 litre	1.92	Cottees	5.27	Coles online http://shop.coles.com.au/online/national
2litre	2.2	Gatorade 1l	4.4	red bull 250ml 6 pack	13.2	prima 6x200	3.16667	Bickfords	5.65
mini can	5.71	powerade 600ml	6.15	monster 550ml	7			ribena	8.79
1.25 litre	2.45							golden circle	2.2
600ml	3
LA cola	0.75
average/ litre	2.91167		5.56667		10.5067		2.54333		5.4775
Tax amount	0.582333		1.11333		2.10133		0.508667		1.0955
Low value	0.15		0.88		1.4		0.384		1.054
High value	1.142		1.23		2.64		0.633333		1.758
Population nos. age 2+	millions	Source
20791786	20.7918	3101.0 - Australian Demographic Statistics, Dec 2010
Consumption pre-tax	Pretax person daily consumption/litre	Post tax person daily consumption/litre
Soft drinks	0.101656	0.0899451
Sports drinks	0.0077355	0.00684437
Energy Drinks	0.00467724	0.00413842
Cordial	0.0032066	0.00214104
Fruit drink	0.0368417	0.0274471
total	0.154117	0
conversion to litres	1000
Dead weight loss calculcations	DWL =0.5 * (PostTaxPrice—PreTaxPrice)*(PreTaxQuantity—PostTaxQuantity)
	PreTaxPrice	PostTaxPrice	PreTaxQuantity	PostTaxQuantity	DWL	ersatz
fizzy drinks	2.91167	3.494	7.71467e+08	6.82594e+08	2.58768e+07
Sports drinks	5.56667	6.68	5.87047e+07	5.19419e+07	3.76462e+06
Energy Drinks	10.5067	12.608	3.54956e+07	3.14065e+07	4.29627e+06
Cordial	5.4775	6.573	2.43349e+07	1.62484e+07	4.42937e+06
Fruit drink	2.54333	3.052	2.79592e+08	2.08296e+08	1.81329e+07
total					5.65e+07	5.65e+07
Administration costs (Long 2015)
Resource		uncertainty range		Standard error	Source			AUD conversions
Government/industry administration and compliance time costs per million people per year (FTE)	0.32	0.1	0.54		based on data from personal communications with Washington and West Virginia State Departments of Revenue;
Government/industry field audit time costs per million people per year (FTE)	0.3	0.24	0.35		based on an estimate of field audit time ( 25%) from a personal communication with West Virginia State Department of Revenue
Fied audit direct costs per million people per year ($)	9170	6450	11900		Samples drawn from a gamma distribution. (5th Percentile 6871, 50th percentile $9161, 95th percentile $11,460 )based on an estimate of field audit direct cost ( 25%) from a personal communication with West Virginia State Department of Revenue			10325.4	13766.8	17221.6
Fied audit direct costs per million people per year ($) AUD	13780.3	10325.4	17221.6		AUD conversion
Tax certification system operating costs per million people per year ($)	11900	8360	15400		Samples drawn from a gamma distribution. (5th percentile = $6,871; 50th Percentile 9,161, 95th Percentile $11,460) based on an estimate of field audit direct cost ( 25%) from a personal communication with West Virginia State Department of Revenue
Tax certification system operating costs per million people per year ($) AUD	17882.8	12563	23142.5		AUD conversion
Accountant (govt) weekly	1432			62.5	ABS 6306 employee earnings and hours, 2211 Accountant (all methods of setting pay) CI individual agreement, collective agreement
Accountant (govt) yearly inc oncosts	84889	0	0	3250	Per capita FTE data from Long et al 2015, ABS mean salary for accountants and auditors code 2211, 2212. Assume 14% non-salary benefits			74464	52832	91468
Auditor salary (industry) weekly	1660.3			97	ABS 6306 employee earnings and hours, 2212 Auditors, company secretaries and corporate treasurers. (all methods of setting pay) CI individual agreement, collective agreement
Auditor salary (industry) yearly inc oncosts	98422.6	0	0	5044	Per capita FTE data from Long et al 2015, ABS mean salary for accountants and auditors code 2211, 2212. Assume 14% non-salary benefits			86335.6	82836	91416
Oncosts	1.14				ABS labour costs 6348.0 Australia. professional scientific and technical services. Include superannuation and payroll tax
Purchasing power parities	1.50276				Organization for Economic Co-operation and Development (OECD) purchasing power parity rate per US dollar as at 31 December 2010 for http://stats.oecd.org/Index.aspx?datasetcode=SNA_TABLE4
Government
	Number of Items per Million People	Cost per Item (dollars)	Total Cost per Million People ($)	Total National Annual Cost annual cost (dollars)
Govt tax auditor	0.32	84889	27164.5	564798
Field audit compliance salary costs	0.295	84889	25042.2	520673	Average per capita FTE data from Long et al 2015, ABS mean salary for accountants and auditors code 2211, 2212. Assume 30% non-salary benefits
Field audit direct costs	1		13800	286927	Per capita FTE data from Long et al 2015, ABS mean salary for accountants and auditors code 2211, 2212. Assume 14% non-salary benefits
Tax certification system operating costs	1		17900	372173	Long et al Per capita direct field audit costs from WV State Department of Revenue converted to AUD 2010
Subtotal				1.74457e+06	Long et al Per capita tax certification system operating costs from WV State Department of Revenue converted to AUD 2010
Industry
	Number of Items per Million People	Cost per Item (dollars)	Total Cost per Million People ($)	Total National Annual Cost annual cost (dollars)
Govt tax auditor	0.32	98422.6	31495.2	654842
Field audit compliance salary costs	0.295	98422.6	29034.7	603682
Field audit direct costs	1		13800	286927
Tax certification system operating costs	1		17900	372173
Subtotal				1.91762e+06
Total cost legislation	2015	2014	2013	2012	2011	2010	average	Source	notes
Cost of Parliamentarians	4.42483e+06	4.10366e+06	4.02637e+06	3.34491e+06	2.89479e+06	2.80754e+06	3.60035e+06	Assume 19% of time	time spent considering legislation/yearly total working hours
Senate annual expenses	23909000	22096000	22283000	25192000	24132000	23962000	2.35957e+07	http://www.aph.gov.au/About_Parliament/Parliamentary_Departments/Department_of_the_Senate/Annual_Reports	*Provide advisory and administrative support services to enable the Senate and senators to fulfil their representative and legislative duties.
House of representatives annual expenses	25667000	24409000	25219000	26871000	24617000	28019000	2.58003e+07	Annual report appendix outcome1 http://www.aph.gov.au/About_Parliament/Parliamentary_Departments/Department_of_the_House_of_Representatives/Annual_Report	About half of the total sitting time of the House is spent considering bills, that is, proposed laws.
Office of parliamenary counsel -legislation drafting and publication	21598000	21368000	19029000	11793000	10548000	9804000	15690000	https://www.ag.gov.au/Publications/Budgets/Pages/default.aspx	2010 p470. 2015 p 487
Parliamentary input to law-making total	7.55988e+07	7.19767e+07	7.05574e+07	6.72009e+07	6.21918e+07	6.45925e+07	6.86864e+07
Policy advice relating to laws	3.9443e+07	3.9443e+07	3.9443e+07	3.9443e+07	3.9443e+07	3.9443e+07	3.9443e+07	http://www.who.int/bulletin/volumes/90/7/BLT-11-097584-table-T3.html
total cost all legislation	1.15042e+08	1.1142e+08	1.1e+08	1.06644e+08	1.01635e+08	1.04036e+08	1.08129e+08	sum of parliamentarians, senate, reps,OPC
no. bills passed by senate	181	139	149	207	188	156	170	http://www.aph.gov.au/Parliamentary_Business/Statistics/Senate_StatsNet/legislation/timespent/2013
total cost/no. of bills passed	635590	801580	738258	515188	540611	666894	649687	total cost/no. of bills passed
With cost of Regulatory Impact statement	1.07559e+06	1.24158e+06	1.17826e+06	955188	980611	1.10689e+06	1.08969e+06

## Sheet: Intervention costs inputs
20% tax total pop			0.03	Discount rate
	Total discounted C1 cost	0		Total discounted C2a cost	5.79416e+07		Total discounted C2b cost	6.2511e+07		Total discounted C3 cost	5.6677e+09		Total intervention costs		1.20453e+08
				10 year discounted C2a cost	1.64885e+07		10 year discounted C2b cost	1.69316e+07					10 year intervention costs		3.34201e+07
													10 year ersatz		3.34201e+07
													Total Ersatz output		1.20453e+08
Year	C1 costs			C2a costs			C2b costs			C3 costs			10 year taxation		5.6677e+09
	Mean	Discounted costs		Mean	Discounted costs		Mean	Discounted cost		Mean	Discounted cost		Discount factor
1		0		2.84231e+06	2.84231e+06		1.92709e+06	1.92709e+06		6.45075e+08	6.45075e+08		1
2		0		1.75263e+06	1.70158e+06		1.92709e+06	1.87096e+06		6.45075e+08	6.26286e+08		0.970874
3		0		1.75263e+06	1.65202e+06		1.92709e+06	1.81647e+06		6.45075e+08	6.08045e+08		0.942596
4		0		1.75263e+06	1.6039e+06		1.92709e+06	1.76356e+06		6.45075e+08	5.90335e+08		0.915142
5		0		1.75263e+06	1.55719e+06		1.92709e+06	1.71219e+06		6.45075e+08	5.7314e+08		0.888487
6		0		1.75263e+06	1.51183e+06		1.92709e+06	1.66232e+06		6.45075e+08	5.56447e+08		0.862609
7		0		1.75263e+06	1.4678e+06		1.92709e+06	1.61391e+06		6.45075e+08	5.4024e+08		0.837484
8		0		1.75263e+06	1.42505e+06		1.92709e+06	1.5669e+06		6.45075e+08	5.24505e+08		0.813092
9		0		1.75263e+06	1.38354e+06		1.92709e+06	1.52126e+06		6.45075e+08	5.09228e+08		0.789409
10		0		1.75263e+06	1.34324e+06		1.92709e+06	1.47695e+06		6.45075e+08	4.94396e+08		0.766417
11		0		1.75263e+06	1.30412e+06		1.92709e+06	1.43393e+06			0		0.744094
12		0		1.75263e+06	1.26614e+06		1.92709e+06	1.39217e+06			0		0.722421
13		0		1.75263e+06	1.22926e+06		1.92709e+06	1.35162e+06			0		0.70138
14		0		1.75263e+06	1.19345e+06		1.92709e+06	1.31225e+06			0		0.680951
15		0		1.75263e+06	1.15869e+06		1.92709e+06	1.27403e+06			0		0.661118
16		0		1.75263e+06	1.12495e+06		1.92709e+06	1.23692e+06			0		0.641862
17		0		1.75263e+06	1.09218e+06		1.92709e+06	1.2009e+06			0		0.623167
18		0		1.75263e+06	1.06037e+06		1.92709e+06	1.16592e+06			0		0.605016
19		0		1.75263e+06	1.02948e+06		1.92709e+06	1.13196e+06			0		0.587395
20		0		1.75263e+06	999499		1.92709e+06	1.09899e+06			0		0.570286
21		0		1.75263e+06	970388		1.92709e+06	1.06698e+06			0		0.553676
22		0		1.75263e+06	942124		1.92709e+06	1.03591e+06			0		0.537549
23		0		1.75263e+06	914683		1.92709e+06	1.00573e+06			0		0.521893
24		0		1.75263e+06	888042		1.92709e+06	976440			0		0.506692
25		0		1.75263e+06	862177		1.92709e+06	948000			0		0.491934
26		0		1.75263e+06	837065		1.92709e+06	920388			0		0.477606
27		0		1.75263e+06	812684		1.92709e+06	893581			0		0.463695
28		0		1.75263e+06	789014		1.92709e+06	867554			0		0.450189
29		0		1.75263e+06	766033		1.92709e+06	842286			0		0.437077
30		0		1.75263e+06	743721		1.92709e+06	817753			0		0.424346
31		0		1.75263e+06	722059		1.92709e+06	793935			0		0.411987
32		0		1.75263e+06	701029		1.92709e+06	770811			0		0.399987
33		0		1.75263e+06	680610		1.92709e+06	748360			0		0.388337
34		0		1.75263e+06	660787		1.92709e+06	726563			0		0.377026
35		0		1.75263e+06	641541		1.92709e+06	705401			0		0.366045
36		0		1.75263e+06	622855		1.92709e+06	684855			0		0.355383
37		0		1.75263e+06	604713		1.92709e+06	664908			0		0.345032
38		0		1.75263e+06	587100		1.92709e+06	645542			0		0.334983
39		0		1.75263e+06	570000		1.92709e+06	626740			0		0.325226
40		0		1.75263e+06	553398		1.92709e+06	608485			0		0.315754
41		0		1.75263e+06	537280		1.92709e+06	590762			0		0.306557
42		0		1.75263e+06	521631		1.92709e+06	573556			0		0.297628
43		0		1.75263e+06	506438		1.92709e+06	556850			0		0.288959
44		0		1.75263e+06	491687		1.92709e+06	540631			0		0.280543
45		0		1.75263e+06	477366		1.92709e+06	524885			0		0.272372
46		0		1.75263e+06	463463		1.92709e+06	509597			0		0.264439
47		0		1.75263e+06	449964		1.92709e+06	494754			0		0.256737
48		0		1.75263e+06	436858		1.92709e+06	480344			0		0.249259
49		0		1.75263e+06	424134		1.92709e+06	466353			0		0.241999
50		0		1.75263e+06	411780		1.92709e+06	452770			0		0.23495
51		0		1.75263e+06	399787		1.92709e+06	439583			0		0.228107
52		0		1.75263e+06	388143		1.92709e+06	426779			0		0.221463
53		0		1.75263e+06	376837		1.92709e+06	414349			0		0.215013
54		0		1.75263e+06	365862		1.92709e+06	402280			0		0.20875
55		0		1.75263e+06	355205		1.92709e+06	390563			0		0.20267
56		0		1.75263e+06	344860		1.92709e+06	379188			0		0.196767
57		0		1.75263e+06	334815		1.92709e+06	368143			0		0.191036
58		0		1.75263e+06	325063		1.92709e+06	357421			0		0.185472
59		0		1.75263e+06	315595		1.92709e+06	347011			0		0.18007
60		0		1.75263e+06	306403		1.92709e+06	336903			0		0.174825
61		0		1.75263e+06	297479		1.92709e+06	327091			0		0.169733
62		0		1.75263e+06	288815		1.92709e+06	317564			0		0.164789
63		0		1.75263e+06	280402		1.92709e+06	308314			0		0.15999
64		0		1.75263e+06	272235		1.92709e+06	299334			0		0.15533
65		0		1.75263e+06	264306		1.92709e+06	290616			0		0.150806
66		0		1.75263e+06	256608		1.92709e+06	282151			0		0.146413
67		0		1.75263e+06	249134		1.92709e+06	273933			0		0.142149
68		0		1.75263e+06	241878		1.92709e+06	265955			0		0.138009
69		0		1.75263e+06	234833		1.92709e+06	258208			0		0.133989
70		0		1.75263e+06	227993		1.92709e+06	250688			0		0.130086
71		0		1.75263e+06	221352		1.92709e+06	243386			0		0.126297
72		0		1.75263e+06	214905		1.92709e+06	236297			0		0.122619
73		0		1.75263e+06	208646		1.92709e+06	229415			0		0.119047
74		0		1.75263e+06	202569		1.92709e+06	222733			0		0.11558
75		0		1.75263e+06	196669		1.92709e+06	216245			0		0.112214
76		0		1.75263e+06	190940		1.92709e+06	209947			0		0.108945
77		0		1.75263e+06	185379		1.92709e+06	203832			0		0.105772
78		0		1.75263e+06	179980		1.92709e+06	197895			0		0.102691
79		0		1.75263e+06	174738		1.92709e+06	192131			0		0.0997003
80		0		1.75263e+06	169648		1.92709e+06	186535			0		0.0967964
81		0		1.75263e+06	164707		1.92709e+06	181102			0		0.0939771
82		0		1.75263e+06	159910		1.92709e+06	175827			0		0.0912399
83		0		1.75263e+06	155252		1.92709e+06	170706			0		0.0885824
84		0		1.75263e+06	150730		1.92709e+06	165734			0		0.0860024
85		0		1.75263e+06	146340		1.92709e+06	160907			0		0.0834974
86		0		1.75263e+06	142078		1.92709e+06	156220			0		0.0810655
87		0		1.75263e+06	137939		1.92709e+06	151670			0		0.0787043
88		0		1.75263e+06	133922		1.92709e+06	147253			0		0.076412
89		0		1.75263e+06	130021		1.92709e+06	142964			0		0.0741864
90		0		1.75263e+06	126234		1.92709e+06	138800			0		0.0720256
91		0		1.75263e+06	122557		1.92709e+06	134757			0		0.0699278
92		0		1.75263e+06	118988		1.92709e+06	130832			0		0.0678911
93		0		1.75263e+06	115522		1.92709e+06	127021			0		0.0659136
94		0		1.75263e+06	112157		1.92709e+06	123322			0		0.0639938
95		0		1.75263e+06	108891		1.92709e+06	119730			0		0.0621299
96		0		1.75263e+06	105719		1.92709e+06	116243			0		0.0603203
97		0		1.75263e+06	102640		1.92709e+06	112857			0		0.0585634
98		0		1.75263e+06	99650.4		1.92709e+06	109570			0		0.0568577
99		0			0			0			0		0.0552016
100		0			0			0			0		0.0535938
